# Supplementary material for: Children’s risk preferences vary across sexes, social contexts, and cultures
Source: Commun Psychol. 2024 Aug 23;2:79. doi: 10.1038/s44271-024-00127-z (PMC11343856; doi:10.1038/s44271-024-00127-z)
Supplement: Supplementary file 4 — Supplementary Data 1 [file 44271_2024_127_MOESM4_ESM.csv]

RISK	z.SIDE	z.CULTURE	ID	z.SEX	z.AGE	CONDITION	FIRST	ONE_TASK_ONLY	STOOGE_FIRST	TRIAL_ALL
0	-0.5	-0.5	1	0.5	1.4196686544171873	C	FALSE	0	0	9
0	-0.5	-0.5	1	0.5	1.4196686544171873	C	FALSE	0	0	10
0	0.5	-0.5	1	0.5	1.4196686544171873	C	FALSE	0	0	11
0	0.5	-0.5	1	0.5	1.4196686544171873	C	FALSE	0	0	12
0	-0.5	-0.5	1	0.5	1.4196686544171873	I	TRUE	0	0	1
0	-0.5	-0.5	1	0.5	1.4196686544171873	I	TRUE	0	0	2
0	0.5	-0.5	1	0.5	1.4196686544171873	I	TRUE	0	0	3
0	0.5	-0.5	1	0.5	1.4196686544171873	I	TRUE	0	0	4
0	-0.5	-0.5	1	0.5	1.4196686544171873	O	FALSE	0	0	5
0	-0.5	-0.5	1	0.5	1.4196686544171873	O	FALSE	0	0	6
0	0.5	-0.5	1	0.5	1.4196686544171873	O	FALSE	0	0	7
0	0.5	-0.5	1	0.5	1.4196686544171873	O	FALSE	0	0	8
0	-0.5	-0.5	2	0.5	1.4566833721858057	C	TRUE	0	1	1
0	0.5	-0.5	2	0.5	1.4566833721858057	C	TRUE	0	1	2
0	-0.5	-0.5	2	0.5	1.4566833721858057	C	TRUE	0	1	3
0	0.5	-0.5	2	0.5	1.4566833721858057	C	TRUE	0	1	4
0	-0.5	-0.5	2	0.5	1.4566833721858057	I	FALSE	0	1	9
0	0.5	-0.5	2	0.5	1.4566833721858057	I	FALSE	0	1	10
0	-0.5	-0.5	2	0.5	1.4566833721858057	I	FALSE	0	1	11
0	0.5	-0.5	2	0.5	1.4566833721858057	I	FALSE	0	1	12
0	-0.5	-0.5	2	0.5	1.4566833721858057	O	FALSE	0	1	5
0	0.5	-0.5	2	0.5	1.4566833721858057	O	FALSE	0	1	6
0	-0.5	-0.5	2	0.5	1.4566833721858057	O	FALSE	0	1	7
0	0.5	-0.5	2	0.5	1.4566833721858057	O	FALSE	0	1	8
1	-0.5	-0.5	3	-0.5	1.6047422432602763	C	FALSE	0	0	9
1	-0.5	-0.5	3	-0.5	1.6047422432602763	C	FALSE	0	0	10
0	0.5	-0.5	3	-0.5	1.6047422432602763	C	FALSE	0	0	11
0	0.5	-0.5	3	-0.5	1.6047422432602763	C	FALSE	0	0	12
0	-0.5	-0.5	3	-0.5	1.6047422432602763	I	TRUE	0	0	1
1	-0.5	-0.5	3	-0.5	1.6047422432602763	I	TRUE	0	0	2
0	0.5	-0.5	3	-0.5	1.6047422432602763	I	TRUE	0	0	3
0	0.5	-0.5	3	-0.5	1.6047422432602763	I	TRUE	0	0	4
1	-0.5	-0.5	3	-0.5	1.6047422432602763	O	FALSE	0	0	5
1	-0.5	-0.5	3	-0.5	1.6047422432602763	O	FALSE	0	0	6
1	0.5	-0.5	3	-0.5	1.6047422432602763	O	FALSE	0	0	7
0	0.5	-0.5	3	-0.5	1.6047422432602763	O	FALSE	0	0	8
0	0.5	-0.5	4	0.5	1.4381760133014956	C	TRUE	0	1	1
0	-0.5	-0.5	4	0.5	1.4381760133014956	C	TRUE	0	1	2
0	-0.5	-0.5	4	0.5	1.4381760133014956	C	TRUE	0	1	3
0	0.5	-0.5	4	0.5	1.4381760133014956	C	TRUE	0	1	4
0	0.5	-0.5	4	0.5	1.4381760133014956	I	FALSE	0	1	5
0	-0.5	-0.5	4	0.5	1.4381760133014956	I	FALSE	0	1	6
0	-0.5	-0.5	4	0.5	1.4381760133014956	I	FALSE	0	1	7
0	0.5	-0.5	4	0.5	1.4381760133014956	I	FALSE	0	1	8
0	0.5	-0.5	4	0.5	1.4381760133014956	O	FALSE	0	1	9
0	-0.5	-0.5	4	0.5	1.4381760133014956	O	FALSE	0	1	10
0	-0.5	-0.5	4	0.5	1.4381760133014956	O	FALSE	0	1	11
0	0.5	-0.5	4	0.5	1.4381760133014956	O	FALSE	0	1	12
0	-0.5	-0.5	5	-0.5	1.0217604384045482	C	FALSE	0	0	9
0	0.5	-0.5	5	-0.5	1.0217604384045482	C	FALSE	0	0	10
0	0.5	-0.5	5	-0.5	1.0217604384045482	C	FALSE	0	0	11
0	-0.5	-0.5	5	-0.5	1.0217604384045482	C	FALSE	0	0	12
0	-0.5	-0.5	5	-0.5	1.0217604384045482	I	FALSE	0	0	5
0	0.5	-0.5	5	-0.5	1.0217604384045482	I	FALSE	0	0	6
0	0.5	-0.5	5	-0.5	1.0217604384045482	I	FALSE	0	0	7
0	-0.5	-0.5	5	-0.5	1.0217604384045482	I	FALSE	0	0	8
1	-0.5	-0.5	5	-0.5	1.0217604384045482	O	TRUE	0	0	1
0	0.5	-0.5	5	-0.5	1.0217604384045482	O	TRUE	0	0	2
0	0.5	-0.5	5	-0.5	1.0217604384045482	O	TRUE	0	0	3
1	-0.5	-0.5	5	-0.5	1.0217604384045482	O	TRUE	0	0	4
0	0.5	-0.5	6	-0.5	1.243848745016254	C	TRUE	0	1	1
0	-0.5	-0.5	6	-0.5	1.243848745016254	C	TRUE	0	1	2
0	0.5	-0.5	6	-0.5	1.243848745016254	C	TRUE	0	1	3
1	-0.5	-0.5	6	-0.5	1.243848745016254	C	TRUE	0	1	4
0	0.5	-0.5	6	-0.5	1.243848745016254	I	FALSE	0	1	9
1	-0.5	-0.5	6	-0.5	1.243848745016254	I	FALSE	0	1	10
0	0.5	-0.5	6	-0.5	1.243848745016254	I	FALSE	0	1	11
1	-0.5	-0.5	6	-0.5	1.243848745016254	I	FALSE	0	1	12
0	0.5	-0.5	6	-0.5	1.243848745016254	O	FALSE	0	1	5
1	-0.5	-0.5	6	-0.5	1.243848745016254	O	FALSE	0	1	6
1	0.5	-0.5	6	-0.5	1.243848745016254	O	FALSE	0	1	7
0	-0.5	-0.5	6	-0.5	1.243848745016254	O	FALSE	0	1	8
1	-0.5	-0.5	7	0.5	0.2351976858214242	C	FALSE	0	0	5
1	-0.5	-0.5	7	0.5	0.2351976858214242	C	FALSE	0	0	6
1	0.5	-0.5	7	0.5	0.2351976858214242	C	FALSE	0	0	7
1	0.5	-0.5	7	0.5	0.2351976858214242	C	FALSE	0	0	8
1	-0.5	-0.5	7	0.5	0.2351976858214242	I	TRUE	0	0	1
1	-0.5	-0.5	7	0.5	0.2351976858214242	I	TRUE	0	0	2
1	0.5	-0.5	7	0.5	0.2351976858214242	I	TRUE	0	0	3
1	0.5	-0.5	7	0.5	0.2351976858214242	I	TRUE	0	0	4
1	-0.5	-0.5	7	0.5	0.2351976858214242	O	FALSE	0	0	9
1	-0.5	-0.5	7	0.5	0.2351976858214242	O	FALSE	0	0	10
1	0.5	-0.5	7	0.5	0.2351976858214242	O	FALSE	0	0	11
1	0.5	-0.5	7	0.5	0.2351976858214242	O	FALSE	0	0	12
1	-0.5	-0.5	8	0.5	0.5683301457389822	C	FALSE	0	0	5
0	-0.5	-0.5	8	0.5	0.5683301457389822	C	FALSE	0	0	6
1	0.5	-0.5	8	0.5	0.5683301457389822	C	FALSE	0	0	7
0	0.5	-0.5	8	0.5	0.5683301457389822	C	FALSE	0	0	8
0	-0.5	-0.5	8	0.5	0.5683301457389822	I	FALSE	0	0	9
1	-0.5	-0.5	8	0.5	0.5683301457389822	I	FALSE	0	0	10
0	0.5	-0.5	8	0.5	0.5683301457389822	I	FALSE	0	0	11
1	0.5	-0.5	8	0.5	0.5683301457389822	I	FALSE	0	0	12
1	-0.5	-0.5	8	0.5	0.5683301457389822	O	TRUE	0	0	1
0	-0.5	-0.5	8	0.5	0.5683301457389822	O	TRUE	0	0	2
0	0.5	-0.5	8	0.5	0.5683301457389822	O	TRUE	0	0	3
1	0.5	-0.5	8	0.5	0.5683301457389822	O	TRUE	0	0	4
1	-0.5	-0.5	9	0.5	0.29071976247435105	C	TRUE	0	0	1
0	-0.5	-0.5	9	0.5	0.29071976247435105	C	TRUE	0	0	2
0	0.5	-0.5	9	0.5	0.29071976247435105	C	TRUE	0	0	3
1	0.5	-0.5	9	0.5	0.29071976247435105	C	TRUE	0	0	4
1	-0.5	-0.5	9	0.5	0.29071976247435105	I	FALSE	0	0	5
1	-0.5	-0.5	9	0.5	0.29071976247435105	I	FALSE	0	0	6
0	0.5	-0.5	9	0.5	0.29071976247435105	I	FALSE	0	0	7
1	0.5	-0.5	9	0.5	0.29071976247435105	I	FALSE	0	0	8
0	-0.5	-0.5	9	0.5	0.29071976247435105	O	FALSE	0	0	9
1	-0.5	-0.5	9	0.5	0.29071976247435105	O	FALSE	0	0	10
0	0.5	-0.5	9	0.5	0.29071976247435105	O	FALSE	0	0	11
1	0.5	-0.5	9	0.5	0.29071976247435105	O	FALSE	0	0	12
0	-0.5	-0.5	10	-0.5	0.12415353251557043	C	TRUE	0	0	1
0	-0.5	-0.5	10	-0.5	0.12415353251557043	C	TRUE	0	0	2
0	0.5	-0.5	10	-0.5	0.12415353251557043	C	TRUE	0	0	3
0	0.5	-0.5	10	-0.5	0.12415353251557043	C	TRUE	0	0	4
0	-0.5	-0.5	10	-0.5	0.12415353251557043	I	FALSE	0	0	5
0	-0.5	-0.5	10	-0.5	0.12415353251557043	I	FALSE	0	0	6
0	0.5	-0.5	10	-0.5	0.12415353251557043	I	FALSE	0	0	7
0	0.5	-0.5	10	-0.5	0.12415353251557043	I	FALSE	0	0	8
0	-0.5	-0.5	10	-0.5	0.12415353251557043	O	FALSE	0	0	9
0	-0.5	-0.5	10	-0.5	0.12415353251557043	O	FALSE	0	0	10
0	0.5	-0.5	10	-0.5	0.12415353251557043	O	FALSE	0	0	11
0	0.5	-0.5	10	-0.5	0.12415353251557043	O	FALSE	0	0	12
1	0.5	-0.5	11	0.5	0.6145985429497548	C	FALSE	1	0	9
0	0.5	-0.5	11	0.5	0.6145985429497548	C	FALSE	1	0	10
0	-0.5	-0.5	11	0.5	0.6145985429497548	C	FALSE	1	0	11
0	-0.5	-0.5	11	0.5	0.6145985429497548	C	FALSE	1	0	12
1	0.5	-0.5	11	0.5	0.6145985429497548	I	FALSE	1	0	5
1	0.5	-0.5	11	0.5	0.6145985429497548	I	FALSE	1	0	6
0	-0.5	-0.5	11	0.5	0.6145985429497548	I	FALSE	1	0	7
1	-0.5	-0.5	11	0.5	0.6145985429497548	I	FALSE	1	0	8
1	0.5	-0.5	11	0.5	0.6145985429497548	O	TRUE	1	0	1
1	0.5	-0.5	11	0.5	0.6145985429497548	O	TRUE	1	0	2
0	-0.5	-0.5	11	0.5	0.6145985429497548	O	TRUE	1	0	3
1	-0.5	-0.5	11	0.5	0.6145985429497548	O	TRUE	1	0	4
0	-0.5	-0.5	12	-0.5	1.2716097833427167	C	TRUE	0	0	1
1	0.5	-0.5	12	-0.5	1.2716097833427167	C	TRUE	0	0	2
0	-0.5	-0.5	12	-0.5	1.2716097833427167	C	TRUE	0	0	3
1	0.5	-0.5	12	-0.5	1.2716097833427167	C	TRUE	0	0	4
1	-0.5	-0.5	12	-0.5	1.2716097833427167	I	FALSE	0	0	9
0	0.5	-0.5	12	-0.5	1.2716097833427167	I	FALSE	0	0	10
1	-0.5	-0.5	12	-0.5	1.2716097833427167	I	FALSE	0	0	11
0	0.5	-0.5	12	-0.5	1.2716097833427167	I	FALSE	0	0	12
1	-0.5	-0.5	12	-0.5	1.2716097833427167	O	FALSE	0	0	5
0	0.5	-0.5	12	-0.5	1.2716097833427167	O	FALSE	0	0	6
1	-0.5	-0.5	12	-0.5	1.2716097833427167	O	FALSE	0	0	7
0	0.5	-0.5	12	-0.5	1.2716097833427167	O	FALSE	0	0	8
1	-0.5	-0.5	13	0.5	0.9292236439830044	C	FALSE	0	0	5
0	0.5	-0.5	13	0.5	0.9292236439830044	C	FALSE	0	0	6
0	-0.5	-0.5	13	0.5	0.9292236439830044	C	FALSE	0	0	7
0	0.5	-0.5	13	0.5	0.9292236439830044	C	FALSE	0	0	8
0	-0.5	-0.5	13	0.5	0.9292236439830044	I	FALSE	0	0	9
0	0.5	-0.5	13	0.5	0.9292236439830044	I	FALSE	0	0	10
0	-0.5	-0.5	13	0.5	0.9292236439830044	I	FALSE	0	0	11
0	0.5	-0.5	13	0.5	0.9292236439830044	I	FALSE	0	0	12
1	-0.5	-0.5	13	0.5	0.9292236439830044	O	TRUE	0	0	1
0	0.5	-0.5	13	0.5	0.9292236439830044	O	TRUE	0	0	2
0	-0.5	-0.5	13	0.5	0.9292236439830044	O	TRUE	0	0	3
1	0.5	-0.5	13	0.5	0.9292236439830044	O	TRUE	0	0	4
1	-0.5	-0.5	14	-0.5	0.03161673809402673	C	FALSE	0	0	5
0	0.5	-0.5	14	-0.5	0.03161673809402673	C	FALSE	0	0	6
0	-0.5	-0.5	14	-0.5	0.03161673809402673	C	FALSE	0	0	7
0	0.5	-0.5	14	-0.5	0.03161673809402673	C	FALSE	0	0	8
1	-0.5	-0.5	14	-0.5	0.03161673809402673	I	FALSE	0	0	9
0	0.5	-0.5	14	-0.5	0.03161673809402673	I	FALSE	0	0	10
1	-0.5	-0.5	14	-0.5	0.03161673809402673	I	FALSE	0	0	11
1	0.5	-0.5	14	-0.5	0.03161673809402673	I	FALSE	0	0	12
1	-0.5	-0.5	14	-0.5	0.03161673809402673	O	TRUE	0	0	1
0	0.5	-0.5	14	-0.5	0.03161673809402673	O	TRUE	0	0	2
1	-0.5	-0.5	14	-0.5	0.03161673809402673	O	TRUE	0	0	3
1	0.5	-0.5	14	-0.5	0.03161673809402673	O	TRUE	0	0	4
0	0.5	-0.5	15	0.5	-0.6901702583940161	C	FALSE	0	0	9
0	0.5	-0.5	15	0.5	-0.6901702583940161	C	FALSE	0	0	10
0	-0.5	-0.5	15	0.5	-0.6901702583940161	C	FALSE	0	0	11
0	-0.5	-0.5	15	0.5	-0.6901702583940161	C	FALSE	0	0	12
0	0.5	-0.5	15	0.5	-0.6901702583940161	I	TRUE	0	0	1
0	0.5	-0.5	15	0.5	-0.6901702583940161	I	TRUE	0	0	2
0	-0.5	-0.5	15	0.5	-0.6901702583940161	I	TRUE	0	0	3
0	-0.5	-0.5	15	0.5	-0.6901702583940161	I	TRUE	0	0	4
0	0.5	-0.5	15	0.5	-0.6901702583940161	O	FALSE	0	0	5
0	0.5	-0.5	15	0.5	-0.6901702583940161	O	FALSE	0	0	6
0	-0.5	-0.5	15	0.5	-0.6901702583940161	O	FALSE	0	0	7
0	-0.5	-0.5	15	0.5	-0.6901702583940161	O	FALSE	0	0	8
0	0.5	-0.5	16	-0.5	0.272212403590041	C	TRUE	0	0	1
0	0.5	-0.5	16	-0.5	0.272212403590041	C	TRUE	0	0	2
1	-0.5	-0.5	16	-0.5	0.272212403590041	C	TRUE	0	0	3
1	-0.5	-0.5	16	-0.5	0.272212403590041	C	TRUE	0	0	4
0	0.5	-0.5	16	-0.5	0.272212403590041	I	FALSE	0	0	5
0	0.5	-0.5	16	-0.5	0.272212403590041	I	FALSE	0	0	6
1	-0.5	-0.5	16	-0.5	0.272212403590041	I	FALSE	0	0	7
1	-0.5	-0.5	16	-0.5	0.272212403590041	I	FALSE	0	0	8
0	0.5	-0.5	16	-0.5	0.272212403590041	O	FALSE	0	0	9
0	0.5	-0.5	16	-0.5	0.272212403590041	O	FALSE	0	0	10
1	-0.5	-0.5	16	-0.5	0.272212403590041	O	FALSE	0	0	11
1	-0.5	-0.5	16	-0.5	0.272212403590041	O	FALSE	0	0	12
0	0.5	-0.5	17	0.5	0.3554955185694305	C	FALSE	0	0	5
0	0.5	-0.5	17	0.5	0.3554955185694305	C	FALSE	0	0	6
0	-0.5	-0.5	17	0.5	0.3554955185694305	C	FALSE	0	0	7
0	-0.5	-0.5	17	0.5	0.3554955185694305	C	FALSE	0	0	8
0	0.5	-0.5	17	0.5	0.3554955185694305	I	TRUE	0	0	1
0	0.5	-0.5	17	0.5	0.3554955185694305	I	TRUE	0	0	2
0	-0.5	-0.5	17	0.5	0.3554955185694305	I	TRUE	0	0	3
0	-0.5	-0.5	17	0.5	0.3554955185694305	I	TRUE	0	0	4
0	0.5	-0.5	17	0.5	0.3554955185694305	O	FALSE	0	0	9
0	0.5	-0.5	17	0.5	0.3554955185694305	O	FALSE	0	0	10
0	-0.5	-0.5	17	0.5	0.3554955185694305	O	FALSE	0	0	11
0	-0.5	-0.5	17	0.5	0.3554955185694305	O	FALSE	0	0	12
1	0.5	-0.5	18	-0.5	0.6145985429497548	C	FALSE	0	0	5
1	-0.5	-0.5	18	-0.5	0.6145985429497548	C	FALSE	0	0	6
1	0.5	-0.5	18	-0.5	0.6145985429497548	C	FALSE	0	0	7
1	-0.5	-0.5	18	-0.5	0.6145985429497548	C	FALSE	0	0	8
0	0.5	-0.5	18	-0.5	0.6145985429497548	I	TRUE	0	0	1
0	-0.5	-0.5	18	-0.5	0.6145985429497548	I	TRUE	0	0	2
0	0.5	-0.5	18	-0.5	0.6145985429497548	I	TRUE	0	0	3
0	-0.5	-0.5	18	-0.5	0.6145985429497548	I	TRUE	0	0	4
1	0.5	-0.5	18	-0.5	0.6145985429497548	O	FALSE	0	0	9
1	-0.5	-0.5	18	-0.5	0.6145985429497548	O	FALSE	0	0	10
1	0.5	-0.5	18	-0.5	0.6145985429497548	O	FALSE	0	0	11
1	-0.5	-0.5	18	-0.5	0.6145985429497548	O	FALSE	0	0	12
0	0.5	-0.5	19	-0.5	-0.8844975266792585	C	FALSE	0	0	9
0	0.5	-0.5	19	-0.5	-0.8844975266792585	C	FALSE	0	0	10
1	-0.5	-0.5	19	-0.5	-0.8844975266792585	C	FALSE	0	0	11
1	-0.5	-0.5	19	-0.5	-0.8844975266792585	C	FALSE	0	0	12
0	0.5	-0.5	19	-0.5	-0.8844975266792585	I	FALSE	0	0	5
0	0.5	-0.5	19	-0.5	-0.8844975266792585	I	FALSE	0	0	6
1	-0.5	-0.5	19	-0.5	-0.8844975266792585	I	FALSE	0	0	7
1	-0.5	-0.5	19	-0.5	-0.8844975266792585	I	FALSE	0	0	8
0	0.5	-0.5	19	-0.5	-0.8844975266792585	O	TRUE	0	0	1
0	0.5	-0.5	19	-0.5	-0.8844975266792585	O	TRUE	0	0	2
1	-0.5	-0.5	19	-0.5	-0.8844975266792585	O	TRUE	0	0	3
1	-0.5	-0.5	19	-0.5	-0.8844975266792585	O	TRUE	0	0	4
0	-0.5	-0.5	20	0.5	0.2351976858214242	C	TRUE	0	0	1
0	0.5	-0.5	20	0.5	0.2351976858214242	C	TRUE	0	0	2
0	-0.5	-0.5	20	0.5	0.2351976858214242	C	TRUE	0	0	3
0	0.5	-0.5	20	0.5	0.2351976858214242	C	TRUE	0	0	4
0	-0.5	-0.5	20	0.5	0.2351976858214242	I	FALSE	0	0	5
0	0.5	-0.5	20	0.5	0.2351976858214242	I	FALSE	0	0	6
0	-0.5	-0.5	20	0.5	0.2351976858214242	I	FALSE	0	0	7
0	0.5	-0.5	20	0.5	0.2351976858214242	I	FALSE	0	0	8
0	-0.5	-0.5	20	0.5	0.2351976858214242	O	FALSE	0	0	9
0	0.5	-0.5	20	0.5	0.2351976858214242	O	FALSE	0	0	10
0	-0.5	-0.5	20	0.5	0.2351976858214242	O	FALSE	0	0	11
0	0.5	-0.5	20	0.5	0.2351976858214242	O	FALSE	0	0	12
1	-0.5	-0.5	21	-0.5	-0.977034321100803	C	FALSE	0	0	9
0	0.5	-0.5	21	-0.5	-0.977034321100803	C	FALSE	0	0	10
0	0.5	-0.5	21	-0.5	-0.977034321100803	C	FALSE	0	0	11
1	-0.5	-0.5	21	-0.5	-0.977034321100803	C	FALSE	0	0	12
1	-0.5	-0.5	21	-0.5	-0.977034321100803	I	TRUE	0	0	1
0	0.5	-0.5	21	-0.5	-0.977034321100803	I	TRUE	0	0	2
1	0.5	-0.5	21	-0.5	-0.977034321100803	I	TRUE	0	0	3
1	-0.5	-0.5	21	-0.5	-0.977034321100803	I	TRUE	0	0	4
1	-0.5	-0.5	21	-0.5	-0.977034321100803	O	FALSE	0	0	5
0	0.5	-0.5	21	-0.5	-0.977034321100803	O	FALSE	0	0	6
1	0.5	-0.5	21	-0.5	-0.977034321100803	O	FALSE	0	0	7
1	-0.5	-0.5	21	-0.5	-0.977034321100803	O	FALSE	0	0	8
0	0.5	-0.5	22	-0.5	-1.078824794964501	C	FALSE	1	0	5
1	0.5	-0.5	22	-0.5	-1.078824794964501	C	FALSE	1	0	6
0	-0.5	-0.5	22	-0.5	-1.078824794964501	C	FALSE	1	0	7
1	-0.5	-0.5	22	-0.5	-1.078824794964501	C	FALSE	1	0	8
0	0.5	-0.5	22	-0.5	-1.078824794964501	I	TRUE	1	0	1
1	0.5	-0.5	22	-0.5	-1.078824794964501	I	TRUE	1	0	2
0	-0.5	-0.5	22	-0.5	-1.078824794964501	I	TRUE	1	0	3
1	-0.5	-0.5	22	-0.5	-1.078824794964501	I	TRUE	1	0	4
0	0.5	-0.5	22	-0.5	-1.078824794964501	O	FALSE	1	0	9
1	0.5	-0.5	22	-0.5	-1.078824794964501	O	FALSE	1	0	10
1	-0.5	-0.5	22	-0.5	-1.078824794964501	O	FALSE	1	0	11
0	-0.5	-0.5	22	-0.5	-1.078824794964501	O	FALSE	1	0	12
0	0.5	-0.5	23	0.5	-0.5236040284352371	C	FALSE	0	0	9
1	-0.5	-0.5	23	0.5	-0.5236040284352371	C	FALSE	0	0	10
0	0.5	-0.5	23	0.5	-0.5236040284352371	C	FALSE	0	0	11
0	-0.5	-0.5	23	0.5	-0.5236040284352371	C	FALSE	0	0	12
0	0.5	-0.5	23	0.5	-0.5236040284352371	I	TRUE	0	0	1
1	-0.5	-0.5	23	0.5	-0.5236040284352371	I	TRUE	0	0	2
0	0.5	-0.5	23	0.5	-0.5236040284352371	I	TRUE	0	0	3
1	-0.5	-0.5	23	0.5	-0.5236040284352371	I	TRUE	0	0	4
0	0.5	-0.5	23	0.5	-0.5236040284352371	O	FALSE	0	0	5
1	-0.5	-0.5	23	0.5	-0.5236040284352371	O	FALSE	0	0	6
0	0.5	-0.5	23	0.5	-0.5236040284352371	O	FALSE	0	0	7
1	-0.5	-0.5	23	0.5	-0.5236040284352371	O	FALSE	0	0	8
1	-0.5	-0.5	24	-0.5	-0.9492732827743396	C	TRUE	0	0	1
0	0.5	-0.5	24	-0.5	-0.9492732827743396	C	TRUE	0	0	2
0	0.5	-0.5	24	-0.5	-0.9492732827743396	C	TRUE	0	0	3
0	-0.5	-0.5	24	-0.5	-0.9492732827743396	C	TRUE	0	0	4
1	-0.5	-0.5	24	-0.5	-0.9492732827743396	I	FALSE	0	0	5
0	0.5	-0.5	24	-0.5	-0.9492732827743396	I	FALSE	0	0	6
0	0.5	-0.5	24	-0.5	-0.9492732827743396	I	FALSE	0	0	7
0	-0.5	-0.5	24	-0.5	-0.9492732827743396	I	FALSE	0	0	8
0	-0.5	-0.5	24	-0.5	-0.9492732827743396	O	FALSE	0	0	9
0	0.5	-0.5	24	-0.5	-0.9492732827743396	O	FALSE	0	0	10
0	0.5	-0.5	24	-0.5	-0.9492732827743396	O	FALSE	0	0	11
0	-0.5	-0.5	24	-0.5	-0.9492732827743396	O	FALSE	0	0	12
1	-0.5	-0.5	25	0.5	-0.6716628995097077	C	FALSE	0	0	5
1	0.5	-0.5	25	0.5	-0.6716628995097077	C	FALSE	0	0	6
1	-0.5	-0.5	25	0.5	-0.6716628995097077	C	FALSE	0	0	7
0	0.5	-0.5	25	0.5	-0.6716628995097077	C	FALSE	0	0	8
0	-0.5	-0.5	25	0.5	-0.6716628995097077	I	TRUE	0	0	1
1	0.5	-0.5	25	0.5	-0.6716628995097077	I	TRUE	0	0	2
0	-0.5	-0.5	25	0.5	-0.6716628995097077	I	TRUE	0	0	3
1	0.5	-0.5	25	0.5	-0.6716628995097077	I	TRUE	0	0	4
0	-0.5	-0.5	25	0.5	-0.6716628995097077	O	FALSE	0	0	9
1	0.5	-0.5	25	0.5	-0.6716628995097077	O	FALSE	0	0	10
1	-0.5	-0.5	25	0.5	-0.6716628995097077	O	FALSE	0	0	11
1	0.5	-0.5	25	0.5	-0.6716628995097077	O	FALSE	0	0	12
1	-0.5	-0.5	26	-0.5	-0.2737546834970686	C	FALSE	0	0	5
0	-0.5	-0.5	26	-0.5	-0.2737546834970686	C	FALSE	0	0	6
0	0.5	-0.5	26	-0.5	-0.2737546834970686	C	FALSE	0	0	7
0	0.5	-0.5	26	-0.5	-0.2737546834970686	C	FALSE	0	0	8
1	-0.5	-0.5	26	-0.5	-0.2737546834970686	I	TRUE	0	0	1
1	-0.5	-0.5	26	-0.5	-0.2737546834970686	I	TRUE	0	0	2
0	0.5	-0.5	26	-0.5	-0.2737546834970686	I	TRUE	0	0	3
0	0.5	-0.5	26	-0.5	-0.2737546834970686	I	TRUE	0	0	4
0	-0.5	-0.5	26	-0.5	-0.2737546834970686	O	FALSE	0	0	9
0	-0.5	-0.5	26	-0.5	-0.2737546834970686	O	FALSE	0	0	10
0	0.5	-0.5	26	-0.5	-0.2737546834970686	O	FALSE	0	0	11
0	0.5	-0.5	26	-0.5	-0.2737546834970686	O	FALSE	0	0	12
0	0.5	-0.5	27	0.5	1.5769812049338119	C	FALSE	0	0	5
1	-0.5	-0.5	27	0.5	1.5769812049338119	C	FALSE	0	0	6
0	0.5	-0.5	27	0.5	1.5769812049338119	C	FALSE	0	0	7
1	-0.5	-0.5	27	0.5	1.5769812049338119	C	FALSE	0	0	8
0	0.5	-0.5	27	0.5	1.5769812049338119	I	FALSE	0	0	9
1	-0.5	-0.5	27	0.5	1.5769812049338119	I	FALSE	0	0	10
0	0.5	-0.5	27	0.5	1.5769812049338119	I	FALSE	0	0	11
1	-0.5	-0.5	27	0.5	1.5769812049338119	I	FALSE	0	0	12
0	0.5	-0.5	27	0.5	1.5769812049338119	O	TRUE	0	0	1
1	-0.5	-0.5	27	0.5	1.5769812049338119	O	TRUE	0	0	2
0	0.5	-0.5	27	0.5	1.5769812049338119	O	TRUE	0	0	3
1	-0.5	-0.5	27	0.5	1.5769812049338119	O	TRUE	0	0	4
0	-0.5	-0.5	28	-0.5	-0.7641996939312514	C	FALSE	0	0	5
0	0.5	-0.5	28	-0.5	-0.7641996939312514	C	FALSE	0	0	6
1	0.5	-0.5	28	-0.5	-0.7641996939312514	C	FALSE	0	0	7
0	-0.5	-0.5	28	-0.5	-0.7641996939312514	C	FALSE	0	0	8
0	-0.5	-0.5	28	-0.5	-0.7641996939312514	I	FALSE	0	0	9
1	0.5	-0.5	28	-0.5	-0.7641996939312514	I	FALSE	0	0	10
1	0.5	-0.5	28	-0.5	-0.7641996939312514	I	FALSE	0	0	11
0	-0.5	-0.5	28	-0.5	-0.7641996939312514	I	FALSE	0	0	12
1	-0.5	-0.5	28	-0.5	-0.7641996939312514	O	TRUE	0	0	1
1	0.5	-0.5	28	-0.5	-0.7641996939312514	O	TRUE	0	0	2
0	0.5	-0.5	28	-0.5	-0.7641996939312514	O	TRUE	0	0	3
0	-0.5	-0.5	28	-0.5	-0.7641996939312514	O	TRUE	0	0	4
1	-0.5	-0.5	29	0.5	-0.5328577078773913	C	FALSE	0	0	9
0	0.5	-0.5	29	0.5	-0.5328577078773913	C	FALSE	0	0	10
1	-0.5	-0.5	29	0.5	-0.5328577078773913	C	FALSE	0	0	11
0	0.5	-0.5	29	0.5	-0.5328577078773913	C	FALSE	0	0	12
1	-0.5	-0.5	29	0.5	-0.5328577078773913	I	FALSE	0	0	5
0	0.5	-0.5	29	0.5	-0.5328577078773913	I	FALSE	0	0	6
1	-0.5	-0.5	29	0.5	-0.5328577078773913	I	FALSE	0	0	7
0	0.5	-0.5	29	0.5	-0.5328577078773913	I	FALSE	0	0	8
1	-0.5	-0.5	29	0.5	-0.5328577078773913	O	TRUE	0	0	1
0	0.5	-0.5	29	0.5	-0.5328577078773913	O	TRUE	0	0	2
1	-0.5	-0.5	29	0.5	-0.5328577078773913	O	TRUE	0	0	3
0	0.5	-0.5	29	0.5	-0.5328577078773913	O	TRUE	0	0	4
1	-0.5	-0.5	30	-0.5	-1.041810077195884	C	TRUE	1	0	1
0	0.5	-0.5	30	-0.5	-1.041810077195884	C	TRUE	1	0	2
1	0.5	-0.5	30	-0.5	-1.041810077195884	C	TRUE	1	0	3
0	-0.5	-0.5	30	-0.5	-1.041810077195884	C	TRUE	1	0	4
0	-0.5	-0.5	30	-0.5	-1.041810077195884	I	FALSE	1	0	9
0	0.5	-0.5	30	-0.5	-1.041810077195884	I	FALSE	1	0	10
0	0.5	-0.5	30	-0.5	-1.041810077195884	I	FALSE	1	0	11
0	-0.5	-0.5	30	-0.5	-1.041810077195884	I	FALSE	1	0	12
1	-0.5	-0.5	30	-0.5	-1.041810077195884	O	FALSE	1	0	5
0	0.5	-0.5	30	-0.5	-1.041810077195884	O	FALSE	1	0	6
0	0.5	-0.5	30	-0.5	-1.041810077195884	O	FALSE	1	0	7
0	-0.5	-0.5	30	-0.5	-1.041810077195884	O	FALSE	1	0	8
0	-0.5	-0.5	31	0.5	-0.912258565005722	C	FALSE	1	0	9
0	0.5	-0.5	31	0.5	-0.912258565005722	C	FALSE	1	0	10
1	-0.5	-0.5	31	0.5	-0.912258565005722	C	FALSE	1	0	11
0	0.5	-0.5	31	0.5	-0.912258565005722	C	FALSE	1	0	12
0	-0.5	-0.5	31	0.5	-0.912258565005722	I	TRUE	1	0	1
1	0.5	-0.5	31	0.5	-0.912258565005722	I	TRUE	1	0	2
0	-0.5	-0.5	31	0.5	-0.912258565005722	I	TRUE	1	0	3
1	0.5	-0.5	31	0.5	-0.912258565005722	I	TRUE	1	0	4
0	-0.5	-0.5	31	0.5	-0.912258565005722	O	FALSE	1	0	5
1	0.5	-0.5	31	0.5	-0.912258565005722	O	FALSE	1	0	6
0	-0.5	-0.5	31	0.5	-0.912258565005722	O	FALSE	1	0	7
1	0.5	-0.5	31	0.5	-0.912258565005722	O	FALSE	1	0	8
0	0.5	-0.5	32	0.5	-1.3286741399026702	C	TRUE	0	1	1
1	-0.5	-0.5	32	0.5	-1.3286741399026702	C	TRUE	0	1	2
0	0.5	-0.5	32	0.5	-1.3286741399026702	C	TRUE	0	1	3
1	-0.5	-0.5	32	0.5	-1.3286741399026702	C	TRUE	0	1	4
0	0.5	-0.5	32	0.5	-1.3286741399026702	I	FALSE	0	1	5
1	-0.5	-0.5	32	0.5	-1.3286741399026702	I	FALSE	0	1	6
0	0.5	-0.5	32	0.5	-1.3286741399026702	I	FALSE	0	1	7
1	-0.5	-0.5	32	0.5	-1.3286741399026702	I	FALSE	0	1	8
0	0.5	-0.5	32	0.5	-1.3286741399026702	O	FALSE	0	1	9
1	-0.5	-0.5	32	0.5	-1.3286741399026702	O	FALSE	0	1	10
0	0.5	-0.5	32	0.5	-1.3286741399026702	O	FALSE	0	1	11
1	-0.5	-0.5	32	0.5	-1.3286741399026702	O	FALSE	0	1	12
1	0.5	-0.5	33	-0.5	-0.4865893106666195	C	FALSE	0	0	9
1	0.5	-0.5	33	-0.5	-0.4865893106666195	C	FALSE	0	0	10
0	-0.5	-0.5	33	-0.5	-0.4865893106666195	C	FALSE	0	0	11
0	-0.5	-0.5	33	-0.5	-0.4865893106666195	C	FALSE	0	0	12
1	0.5	-0.5	33	-0.5	-0.4865893106666195	I	TRUE	0	0	1
1	0.5	-0.5	33	-0.5	-0.4865893106666195	I	TRUE	0	0	2
0	-0.5	-0.5	33	-0.5	-0.4865893106666195	I	TRUE	0	0	3
0	-0.5	-0.5	33	-0.5	-0.4865893106666195	I	TRUE	0	0	4
1	0.5	-0.5	33	-0.5	-0.4865893106666195	O	FALSE	0	0	5
1	0.5	-0.5	33	-0.5	-0.4865893106666195	O	FALSE	0	0	6
0	-0.5	-0.5	33	-0.5	-0.4865893106666195	O	FALSE	0	0	7
0	-0.5	-0.5	33	-0.5	-0.4865893106666195	O	FALSE	0	0	8
0	0.5	-0.5	34	0.5	-0.4218135545715384	C	FALSE	0	0	5
1	-0.5	-0.5	34	0.5	-0.4218135545715384	C	FALSE	0	0	6
0	0.5	-0.5	34	0.5	-0.4218135545715384	C	FALSE	0	0	7
1	-0.5	-0.5	34	0.5	-0.4218135545715384	C	FALSE	0	0	8
1	0.5	-0.5	34	0.5	-0.4218135545715384	I	TRUE	0	0	1
1	-0.5	-0.5	34	0.5	-0.4218135545715384	I	TRUE	0	0	2
0	0.5	-0.5	34	0.5	-0.4218135545715384	I	TRUE	0	0	3
0	-0.5	-0.5	34	0.5	-0.4218135545715384	I	TRUE	0	0	4
0	0.5	-0.5	34	0.5	-0.4218135545715384	O	FALSE	0	0	9
1	-0.5	-0.5	34	0.5	-0.4218135545715384	O	FALSE	0	0	10
0	0.5	-0.5	34	0.5	-0.4218135545715384	O	FALSE	0	0	11
1	-0.5	-0.5	34	0.5	-0.4218135545715384	O	FALSE	0	0	12
0	0.5	-0.5	35	-0.5	-0.2552473246127594	C	TRUE	0	0	1
0	-0.5	-0.5	35	-0.5	-0.2552473246127594	C	TRUE	0	0	2
0	0.5	-0.5	35	-0.5	-0.2552473246127594	C	TRUE	0	0	3
0	-0.5	-0.5	35	-0.5	-0.2552473246127594	C	TRUE	0	0	4
0	0.5	-0.5	35	-0.5	-0.2552473246127594	I	FALSE	0	0	5
0	-0.5	-0.5	35	-0.5	-0.2552473246127594	I	FALSE	0	0	6
0	0.5	-0.5	35	-0.5	-0.2552473246127594	I	FALSE	0	0	7
0	-0.5	-0.5	35	-0.5	-0.2552473246127594	I	FALSE	0	0	8
0	0.5	-0.5	35	-0.5	-0.2552473246127594	O	FALSE	0	0	9
0	-0.5	-0.5	35	-0.5	-0.2552473246127594	O	FALSE	0	0	10
0	0.5	-0.5	35	-0.5	-0.2552473246127594	O	FALSE	0	0	11
0	-0.5	-0.5	35	-0.5	-0.2552473246127594	O	FALSE	0	0	12
0	0.5	-0.5	36	0.5	-1.597030843725148	C	TRUE	0	0	1
1	-0.5	-0.5	36	0.5	-1.597030843725148	C	TRUE	0	0	2
0	0.5	-0.5	36	0.5	-1.597030843725148	C	TRUE	0	0	3
1	-0.5	-0.5	36	0.5	-1.597030843725148	C	TRUE	0	0	4
0	0.5	-0.5	36	0.5	-1.597030843725148	I	FALSE	0	0	9
1	-0.5	-0.5	36	0.5	-1.597030843725148	I	FALSE	0	0	10
0	0.5	-0.5	36	0.5	-1.597030843725148	I	FALSE	0	0	11
1	-0.5	-0.5	36	0.5	-1.597030843725148	I	FALSE	0	0	12
0	0.5	-0.5	36	0.5	-1.597030843725148	O	FALSE	0	0	5
1	-0.5	-0.5	36	0.5	-1.597030843725148	O	FALSE	0	0	6
0	0.5	-0.5	36	0.5	-1.597030843725148	O	FALSE	0	0	7
1	-0.5	-0.5	36	0.5	-1.597030843725148	O	FALSE	0	0	8
0	0.5	-0.5	37	-0.5	-0.9862880005429573	C	FALSE	0	0	9
0	-0.5	-0.5	37	-0.5	-0.9862880005429573	C	FALSE	0	0	10
0	-0.5	-0.5	37	-0.5	-0.9862880005429573	C	FALSE	0	0	11
0	0.5	-0.5	37	-0.5	-0.9862880005429573	C	FALSE	0	0	12
0	0.5	-0.5	37	-0.5	-0.9862880005429573	I	FALSE	0	0	5
0	-0.5	-0.5	37	-0.5	-0.9862880005429573	I	FALSE	0	0	6
0	-0.5	-0.5	37	-0.5	-0.9862880005429573	I	FALSE	0	0	7
0	0.5	-0.5	37	-0.5	-0.9862880005429573	I	FALSE	0	0	8
1	0.5	-0.5	37	-0.5	-0.9862880005429573	O	TRUE	0	0	1
0	-0.5	-0.5	37	-0.5	-0.9862880005429573	O	TRUE	0	0	2
1	-0.5	-0.5	37	-0.5	-0.9862880005429573	O	TRUE	0	0	3
1	0.5	-0.5	37	-0.5	-0.9862880005429573	O	TRUE	0	0	4
1	-0.5	-0.5	38	0.5	0.2537050447057326	C	TRUE	0	0	1
1	-0.5	-0.5	38	0.5	0.2537050447057326	C	TRUE	0	0	2
0	0.5	-0.5	38	0.5	0.2537050447057326	C	TRUE	0	0	3
0	0.5	-0.5	38	0.5	0.2537050447057326	C	TRUE	0	0	4
1	-0.5	-0.5	38	0.5	0.2537050447057326	I	FALSE	0	0	9
1	-0.5	-0.5	38	0.5	0.2537050447057326	I	FALSE	0	0	10
0	0.5	-0.5	38	0.5	0.2537050447057326	I	FALSE	0	0	11
0	0.5	-0.5	38	0.5	0.2537050447057326	I	FALSE	0	0	12
1	-0.5	-0.5	38	0.5	0.2537050447057326	O	FALSE	0	0	5
1	-0.5	-0.5	38	0.5	0.2537050447057326	O	FALSE	0	0	6
0	0.5	-0.5	38	0.5	0.2537050447057326	O	FALSE	0	0	7
0	0.5	-0.5	38	0.5	0.2537050447057326	O	FALSE	0	0	8
0	0.5	-0.5	39	0.5	0.32773448024296786	C	FALSE	0	0	9
0	-0.5	-0.5	39	0.5	0.32773448024296786	C	FALSE	0	0	10
0	0.5	-0.5	39	0.5	0.32773448024296786	C	FALSE	0	0	11
0	-0.5	-0.5	39	0.5	0.32773448024296786	C	FALSE	0	0	12
0	0.5	-0.5	39	0.5	0.32773448024296786	I	FALSE	0	0	5
0	-0.5	-0.5	39	0.5	0.32773448024296786	I	FALSE	0	0	6
0	0.5	-0.5	39	0.5	0.32773448024296786	I	FALSE	0	0	7
0	-0.5	-0.5	39	0.5	0.32773448024296786	I	FALSE	0	0	8
0	0.5	-0.5	39	0.5	0.32773448024296786	O	TRUE	0	0	1
0	-0.5	-0.5	39	0.5	0.32773448024296786	O	TRUE	0	0	2
0	0.5	-0.5	39	0.5	0.32773448024296786	O	TRUE	0	0	3
0	-0.5	-0.5	39	0.5	0.32773448024296786	O	TRUE	0	0	4
1	0.5	-0.5	40	-0.5	0.32773448024296786	C	TRUE	0	0	1
0	-0.5	-0.5	40	-0.5	0.32773448024296786	C	TRUE	0	0	2
0	-0.5	-0.5	40	-0.5	0.32773448024296786	C	TRUE	0	0	3
1	0.5	-0.5	40	-0.5	0.32773448024296786	C	TRUE	0	0	4
1	0.5	-0.5	40	-0.5	0.32773448024296786	I	FALSE	0	0	5
1	-0.5	-0.5	40	-0.5	0.32773448024296786	I	FALSE	0	0	6
1	-0.5	-0.5	40	-0.5	0.32773448024296786	I	FALSE	0	0	7
0	0.5	-0.5	40	-0.5	0.32773448024296786	I	FALSE	0	0	8
0	0.5	-0.5	40	-0.5	0.32773448024296786	O	FALSE	0	0	9
1	-0.5	-0.5	40	-0.5	0.32773448024296786	O	FALSE	0	0	10
1	-0.5	-0.5	40	-0.5	0.32773448024296786	O	FALSE	0	0	11
0	0.5	-0.5	40	-0.5	0.32773448024296786	O	FALSE	0	0	12
0	-0.5	-0.5	41	0.5	1.3363855394377977	C	FALSE	0	0	5
0	0.5	-0.5	41	0.5	1.3363855394377977	C	FALSE	0	0	6
0	0.5	-0.5	41	0.5	1.3363855394377977	C	FALSE	0	0	7
0	-0.5	-0.5	41	0.5	1.3363855394377977	C	FALSE	0	0	8
0	-0.5	-0.5	41	0.5	1.3363855394377977	I	FALSE	0	0	9
0	0.5	-0.5	41	0.5	1.3363855394377977	I	FALSE	0	0	10
0	0.5	-0.5	41	0.5	1.3363855394377977	I	FALSE	0	0	11
0	-0.5	-0.5	41	0.5	1.3363855394377977	I	FALSE	0	0	12
0	-0.5	-0.5	41	0.5	1.3363855394377977	O	TRUE	0	0	1
0	0.5	-0.5	41	0.5	1.3363855394377977	O	TRUE	0	0	2
0	0.5	-0.5	41	0.5	1.3363855394377977	O	TRUE	0	0	3
0	-0.5	-0.5	41	0.5	1.3363855394377977	O	TRUE	0	0	4
1	-0.5	-0.5	42	-0.5	1.475190731070114	C	FALSE	0	0	9
0	0.5	-0.5	42	-0.5	1.475190731070114	C	FALSE	0	0	10
1	-0.5	-0.5	42	-0.5	1.475190731070114	C	FALSE	0	0	11
0	0.5	-0.5	42	-0.5	1.475190731070114	C	FALSE	0	0	12
1	-0.5	-0.5	42	-0.5	1.475190731070114	I	FALSE	0	0	5
0	0.5	-0.5	42	-0.5	1.475190731070114	I	FALSE	0	0	6
0	-0.5	-0.5	42	-0.5	1.475190731070114	I	FALSE	0	0	7
0	0.5	-0.5	42	-0.5	1.475190731070114	I	FALSE	0	0	8
1	-0.5	-0.5	42	-0.5	1.475190731070114	O	TRUE	0	0	1
0	0.5	-0.5	42	-0.5	1.475190731070114	O	TRUE	0	0	2
0	-0.5	-0.5	42	-0.5	1.475190731070114	O	TRUE	0	0	3
1	0.5	-0.5	42	-0.5	1.475190731070114	O	TRUE	0	0	4
0	-0.5	-0.5	43	0.5	1.8175768704298263	C	TRUE	0	0	1
0	0.5	-0.5	43	0.5	1.8175768704298263	C	TRUE	0	0	2
0	0.5	-0.5	43	0.5	1.8175768704298263	C	TRUE	0	0	3
0	-0.5	-0.5	43	0.5	1.8175768704298263	C	TRUE	0	0	4
0	-0.5	-0.5	43	0.5	1.8175768704298263	I	FALSE	0	0	9
0	0.5	-0.5	43	0.5	1.8175768704298263	I	FALSE	0	0	10
0	0.5	-0.5	43	0.5	1.8175768704298263	I	FALSE	0	0	11
0	-0.5	-0.5	43	0.5	1.8175768704298263	I	FALSE	0	0	12
0	-0.5	-0.5	43	0.5	1.8175768704298263	O	FALSE	0	0	5
0	0.5	-0.5	43	0.5	1.8175768704298263	O	FALSE	0	0	6
0	0.5	-0.5	43	0.5	1.8175768704298263	O	FALSE	0	0	7
0	-0.5	-0.5	43	0.5	1.8175768704298263	O	FALSE	0	0	8
0	-0.5	-0.5	44	-0.5	1.752801114334745	C	FALSE	0	0	5
1	-0.5	-0.5	44	-0.5	1.752801114334745	C	FALSE	0	0	6
0	0.5	-0.5	44	-0.5	1.752801114334745	C	FALSE	0	0	7
0	0.5	-0.5	44	-0.5	1.752801114334745	C	FALSE	0	0	8
1	-0.5	-0.5	44	-0.5	1.752801114334745	I	FALSE	0	0	9
1	-0.5	-0.5	44	-0.5	1.752801114334745	I	FALSE	0	0	10
0	0.5	-0.5	44	-0.5	1.752801114334745	I	FALSE	0	0	11
0	0.5	-0.5	44	-0.5	1.752801114334745	I	FALSE	0	0	12
1	-0.5	-0.5	44	-0.5	1.752801114334745	O	TRUE	0	0	1
1	-0.5	-0.5	44	-0.5	1.752801114334745	O	TRUE	0	0	2
0	0.5	-0.5	44	-0.5	1.752801114334745	O	TRUE	0	0	3
0	0.5	-0.5	44	-0.5	1.752801114334745	O	TRUE	0	0	4
0	0.5	-0.5	45	0.5	0.8644478878879234	C	FALSE	1	0	5
1	-0.5	-0.5	45	0.5	0.8644478878879234	C	FALSE	1	0	6
1	-0.5	-0.5	45	0.5	0.8644478878879234	C	FALSE	1	0	7
0	0.5	-0.5	45	0.5	0.8644478878879234	C	FALSE	1	0	8
1	0.5	-0.5	45	0.5	0.8644478878879234	I	FALSE	1	0	9
0	-0.5	-0.5	45	0.5	0.8644478878879234	I	FALSE	1	0	10
1	-0.5	-0.5	45	0.5	0.8644478878879234	I	FALSE	1	0	11
0	0.5	-0.5	45	0.5	0.8644478878879234	I	FALSE	1	0	12
0	0.5	-0.5	45	0.5	0.8644478878879234	O	TRUE	1	0	1
1	-0.5	-0.5	45	0.5	0.8644478878879234	O	TRUE	1	0	2
1	-0.5	-0.5	45	0.5	0.8644478878879234	O	TRUE	1	0	3
0	0.5	-0.5	45	0.5	0.8644478878879234	O	TRUE	1	0	4
1	0.5	-0.5	46	-0.5	0.3554955185694305	C	FALSE	0	0	9
1	-0.5	-0.5	46	-0.5	0.3554955185694305	C	FALSE	0	0	10
0	0.5	-0.5	46	-0.5	0.3554955185694305	C	FALSE	0	0	11
1	-0.5	-0.5	46	-0.5	0.3554955185694305	C	FALSE	0	0	12
0	0.5	-0.5	46	-0.5	0.3554955185694305	I	FALSE	0	0	5
0	-0.5	-0.5	46	-0.5	0.3554955185694305	I	FALSE	0	0	6
1	0.5	-0.5	46	-0.5	0.3554955185694305	I	FALSE	0	0	7
1	-0.5	-0.5	46	-0.5	0.3554955185694305	I	FALSE	0	0	8
0	0.5	-0.5	46	-0.5	0.3554955185694305	O	TRUE	0	0	1
1	-0.5	-0.5	46	-0.5	0.3554955185694305	O	TRUE	0	0	2
0	0.5	-0.5	46	-0.5	0.3554955185694305	O	TRUE	0	0	3
0	-0.5	-0.5	46	-0.5	0.3554955185694305	O	TRUE	0	0	4
0	0.5	-0.5	47	0.5	-0.11644213298044384	C	TRUE	0	0	1
0	0.5	-0.5	47	0.5	-0.11644213298044384	C	TRUE	0	0	2
0	-0.5	-0.5	47	0.5	-0.11644213298044384	C	TRUE	0	0	3
0	-0.5	-0.5	47	0.5	-0.11644213298044384	C	TRUE	0	0	4
0	0.5	-0.5	47	0.5	-0.11644213298044384	I	FALSE	0	0	5
0	0.5	-0.5	47	0.5	-0.11644213298044384	I	FALSE	0	0	6
0	-0.5	-0.5	47	0.5	-0.11644213298044384	I	FALSE	0	0	7
0	-0.5	-0.5	47	0.5	-0.11644213298044384	I	FALSE	0	0	8
0	0.5	-0.5	47	0.5	-0.11644213298044384	O	FALSE	0	0	9
0	0.5	-0.5	47	0.5	-0.11644213298044384	O	FALSE	0	0	10
0	-0.5	-0.5	47	0.5	-0.11644213298044384	O	FALSE	0	0	11
0	-0.5	-0.5	47	0.5	-0.11644213298044384	O	FALSE	0	0	12
1	-0.5	-0.5	48	0.5	-0.6531555406253985	C	FALSE	1	0	9
0	0.5	-0.5	48	0.5	-0.6531555406253985	C	FALSE	1	0	10
0	0.5	-0.5	48	0.5	-0.6531555406253985	C	FALSE	1	0	11
1	-0.5	-0.5	48	0.5	-0.6531555406253985	C	FALSE	1	0	12
1	-0.5	-0.5	48	0.5	-0.6531555406253985	I	TRUE	1	0	1
0	0.5	-0.5	48	0.5	-0.6531555406253985	I	TRUE	1	0	2
0	0.5	-0.5	48	0.5	-0.6531555406253985	I	TRUE	1	0	3
1	-0.5	-0.5	48	0.5	-0.6531555406253985	I	TRUE	1	0	4
1	-0.5	-0.5	48	0.5	-0.6531555406253985	O	FALSE	1	0	5
0	0.5	-0.5	48	0.5	-0.6531555406253985	O	FALSE	1	0	6
0	0.5	-0.5	48	0.5	-0.6531555406253985	O	FALSE	1	0	7
1	-0.5	-0.5	48	0.5	-0.6531555406253985	O	FALSE	1	0	8
0	0.5	-0.5	49	-0.5	-0.24599364517060518	C	FALSE	0	0	9
1	-0.5	-0.5	49	-0.5	-0.24599364517060518	C	FALSE	0	0	10
0	0.5	-0.5	49	-0.5	-0.24599364517060518	C	FALSE	0	0	11
1	-0.5	-0.5	49	-0.5	-0.24599364517060518	C	FALSE	0	0	12
0	0.5	-0.5	49	-0.5	-0.24599364517060518	I	TRUE	0	0	1
1	-0.5	-0.5	49	-0.5	-0.24599364517060518	I	TRUE	0	0	2
0	0.5	-0.5	49	-0.5	-0.24599364517060518	I	TRUE	0	0	3
1	-0.5	-0.5	49	-0.5	-0.24599364517060518	I	TRUE	0	0	4
0	0.5	-0.5	49	-0.5	-0.24599364517060518	O	FALSE	0	0	5
1	-0.5	-0.5	49	-0.5	-0.24599364517060518	O	FALSE	0	0	6
0	0.5	-0.5	49	-0.5	-0.24599364517060518	O	FALSE	0	0	7
1	-0.5	-0.5	49	-0.5	-0.24599364517060518	O	FALSE	0	0	8
0	-0.5	-0.5	50	0.5	-0.1719642096333699	C	TRUE	0	0	1
1	0.5	-0.5	50	0.5	-0.1719642096333699	C	TRUE	0	0	2
1	0.5	-0.5	50	0.5	-0.1719642096333699	C	TRUE	0	0	3
0	-0.5	-0.5	50	0.5	-0.1719642096333699	C	TRUE	0	0	4
0	-0.5	-0.5	50	0.5	-0.1719642096333699	I	FALSE	0	0	5
1	0.5	-0.5	50	0.5	-0.1719642096333699	I	FALSE	0	0	6
0	0.5	-0.5	50	0.5	-0.1719642096333699	I	FALSE	0	0	7
0	-0.5	-0.5	50	0.5	-0.1719642096333699	I	FALSE	0	0	8
0	-0.5	-0.5	50	0.5	-0.1719642096333699	O	FALSE	0	0	9
1	0.5	-0.5	50	0.5	-0.1719642096333699	O	FALSE	0	0	10
1	0.5	-0.5	50	0.5	-0.1719642096333699	O	FALSE	0	0	11
0	-0.5	-0.5	50	0.5	-0.1719642096333699	O	FALSE	0	0	12
1	0.5	-0.5	51	-0.5	-0.2645010040549136	C	FALSE	0	0	5
1	-0.5	-0.5	51	-0.5	-0.2645010040549136	C	FALSE	0	0	6
1	-0.5	-0.5	51	-0.5	-0.2645010040549136	C	FALSE	0	0	7
1	0.5	-0.5	51	-0.5	-0.2645010040549136	C	FALSE	0	0	8
0	0.5	-0.5	51	-0.5	-0.2645010040549136	I	TRUE	0	0	1
0	-0.5	-0.5	51	-0.5	-0.2645010040549136	I	TRUE	0	0	2
1	-0.5	-0.5	51	-0.5	-0.2645010040549136	I	TRUE	0	0	3
1	0.5	-0.5	51	-0.5	-0.2645010040549136	I	TRUE	0	0	4
1	0.5	-0.5	51	-0.5	-0.2645010040549136	O	FALSE	0	0	9
1	-0.5	-0.5	51	-0.5	-0.2645010040549136	O	FALSE	0	0	10
0	-0.5	-0.5	51	-0.5	-0.2645010040549136	O	FALSE	0	0	11
1	0.5	-0.5	51	-0.5	-0.2645010040549136	O	FALSE	0	0	12
1	0.5	-0.5	52	-0.5	-1.3841962165555963	C	FALSE	0	0	9
1	-0.5	-0.5	52	-0.5	-1.3841962165555963	C	FALSE	0	0	10
1	-0.5	-0.5	52	-0.5	-1.3841962165555963	C	FALSE	0	0	11
1	0.5	-0.5	52	-0.5	-1.3841962165555963	C	FALSE	0	0	12
0	0.5	-0.5	52	-0.5	-1.3841962165555963	I	TRUE	0	0	1
1	-0.5	-0.5	52	-0.5	-1.3841962165555963	I	TRUE	0	0	2
1	-0.5	-0.5	52	-0.5	-1.3841962165555963	I	TRUE	0	0	3
0	0.5	-0.5	52	-0.5	-1.3841962165555963	I	TRUE	0	0	4
1	0.5	-0.5	52	-0.5	-1.3841962165555963	O	FALSE	0	0	5
1	-0.5	-0.5	52	-0.5	-1.3841962165555963	O	FALSE	0	0	6
1	-0.5	-0.5	52	-0.5	-1.3841962165555963	O	FALSE	0	0	7
1	0.5	-0.5	52	-0.5	-1.3841962165555963	O	FALSE	0	0	8
0	0.5	-0.5	53	0.5	-1.6062845231673022	C	TRUE	0	0	1
0	-0.5	-0.5	53	0.5	-1.6062845231673022	C	TRUE	0	0	2
0	-0.5	-0.5	53	0.5	-1.6062845231673022	C	TRUE	0	0	3
0	0.5	-0.5	53	0.5	-1.6062845231673022	C	TRUE	0	0	4
0	0.5	-0.5	53	0.5	-1.6062845231673022	I	FALSE	0	0	9
0	-0.5	-0.5	53	0.5	-1.6062845231673022	I	FALSE	0	0	10
0	-0.5	-0.5	53	0.5	-1.6062845231673022	I	FALSE	0	0	11
0	0.5	-0.5	53	0.5	-1.6062845231673022	I	FALSE	0	0	12
0	0.5	-0.5	53	0.5	-1.6062845231673022	O	FALSE	0	0	5
0	-0.5	-0.5	53	0.5	-1.6062845231673022	O	FALSE	0	0	6
0	-0.5	-0.5	53	0.5	-1.6062845231673022	O	FALSE	0	0	7
0	0.5	-0.5	53	0.5	-1.6062845231673022	O	FALSE	0	0	8
0	0.5	-0.5	54	-0.5	-0.5050966695509287	C	FALSE	0	0	5
0	0.5	-0.5	54	-0.5	-0.5050966695509287	C	FALSE	0	0	6
0	-0.5	-0.5	54	-0.5	-0.5050966695509287	C	FALSE	0	0	7
0	-0.5	-0.5	54	-0.5	-0.5050966695509287	C	FALSE	0	0	8
0	0.5	-0.5	54	-0.5	-0.5050966695509287	I	FALSE	0	0	9
0	0.5	-0.5	54	-0.5	-0.5050966695509287	I	FALSE	0	0	10
0	-0.5	-0.5	54	-0.5	-0.5050966695509287	I	FALSE	0	0	11
0	-0.5	-0.5	54	-0.5	-0.5050966695509287	I	FALSE	0	0	12
0	0.5	-0.5	54	-0.5	-0.5050966695509287	O	TRUE	0	0	1
0	0.5	-0.5	54	-0.5	-0.5050966695509287	O	TRUE	0	0	2
0	-0.5	-0.5	54	-0.5	-0.5050966695509287	O	TRUE	0	0	3
0	-0.5	-0.5	54	-0.5	-0.5050966695509287	O	TRUE	0	0	4
0	0.5	-0.5	55	0.5	-1.2361373454811266	C	FALSE	0	0	9
0	-0.5	-0.5	55	0.5	-1.2361373454811266	C	FALSE	0	0	10
0	-0.5	-0.5	55	0.5	-1.2361373454811266	C	FALSE	0	0	11
0	0.5	-0.5	55	0.5	-1.2361373454811266	C	FALSE	0	0	12
0	0.5	-0.5	55	0.5	-1.2361373454811266	I	FALSE	0	0	5
0	-0.5	-0.5	55	0.5	-1.2361373454811266	I	FALSE	0	0	6
1	-0.5	-0.5	55	0.5	-1.2361373454811266	I	FALSE	0	0	7
0	0.5	-0.5	55	0.5	-1.2361373454811266	I	FALSE	0	0	8
0	0.5	-0.5	55	0.5	-1.2361373454811266	O	TRUE	0	0	1
0	-0.5	-0.5	55	0.5	-1.2361373454811266	O	TRUE	0	0	2
0	-0.5	-0.5	55	0.5	-1.2361373454811266	O	TRUE	0	0	3
0	0.5	-0.5	55	0.5	-1.2361373454811266	O	TRUE	0	0	4
0	0.5	-0.5	56	-0.5	-1.4582256520928316	C	TRUE	0	0	1
0	-0.5	-0.5	56	-0.5	-1.4582256520928316	C	TRUE	0	0	2
1	-0.5	-0.5	56	-0.5	-1.4582256520928316	C	TRUE	0	0	3
0	0.5	-0.5	56	-0.5	-1.4582256520928316	C	TRUE	0	0	4
0	0.5	-0.5	56	-0.5	-1.4582256520928316	I	FALSE	0	0	9
0	-0.5	-0.5	56	-0.5	-1.4582256520928316	I	FALSE	0	0	10
0	-0.5	-0.5	56	-0.5	-1.4582256520928316	I	FALSE	0	0	11
0	0.5	-0.5	56	-0.5	-1.4582256520928316	I	FALSE	0	0	12
1	0.5	-0.5	56	-0.5	-1.4582256520928316	O	FALSE	0	0	5
0	-0.5	-0.5	56	-0.5	-1.4582256520928316	O	FALSE	0	0	6
0	-0.5	-0.5	56	-0.5	-1.4582256520928316	O	FALSE	0	0	7
0	0.5	-0.5	56	-0.5	-1.4582256520928316	O	FALSE	0	0	8
0	0.5	-0.5	57	0.5	-1.189868948270354	C	FALSE	1	0	9
0	-0.5	-0.5	57	0.5	-1.189868948270354	C	FALSE	1	0	10
0	-0.5	-0.5	57	0.5	-1.189868948270354	C	FALSE	1	0	11
0	0.5	-0.5	57	0.5	-1.189868948270354	C	FALSE	1	0	12
0	0.5	-0.5	57	0.5	-1.189868948270354	I	TRUE	1	0	1
1	-0.5	-0.5	57	0.5	-1.189868948270354	I	TRUE	1	0	2
1	-0.5	-0.5	57	0.5	-1.189868948270354	I	TRUE	1	0	3
0	0.5	-0.5	57	0.5	-1.189868948270354	I	TRUE	1	0	4
0	0.5	-0.5	57	0.5	-1.189868948270354	O	FALSE	1	0	5
0	-0.5	-0.5	57	0.5	-1.189868948270354	O	FALSE	1	0	6
0	-0.5	-0.5	57	0.5	-1.189868948270354	O	FALSE	1	0	7
0	0.5	-0.5	57	0.5	-1.189868948270354	O	FALSE	1	0	8
1	-0.5	-0.5	58	-0.5	-0.45882827234015605	C	FALSE	1	0	5
0	0.5	-0.5	58	-0.5	-0.45882827234015605	C	FALSE	1	0	6
1	-0.5	-0.5	58	-0.5	-0.45882827234015605	C	FALSE	1	0	7
0	0.5	-0.5	58	-0.5	-0.45882827234015605	C	FALSE	1	0	8
1	-0.5	-0.5	58	-0.5	-0.45882827234015605	I	TRUE	1	0	1
0	0.5	-0.5	58	-0.5	-0.45882827234015605	I	TRUE	1	0	2
1	-0.5	-0.5	58	-0.5	-0.45882827234015605	I	TRUE	1	0	3
0	0.5	-0.5	58	-0.5	-0.45882827234015605	I	TRUE	1	0	4
1	-0.5	-0.5	58	-0.5	-0.45882827234015605	O	FALSE	1	0	9
0	0.5	-0.5	58	-0.5	-0.45882827234015605	O	FALSE	1	0	10
1	-0.5	-0.5	58	-0.5	-0.45882827234015605	O	FALSE	1	0	11
0	0.5	-0.5	58	-0.5	-0.45882827234015605	O	FALSE	1	0	12
0	-0.5	-0.5	59	0.5	-1.2268836660389715	C	FALSE	0	0	5
0	0.5	-0.5	59	0.5	-1.2268836660389715	C	FALSE	0	0	6
0	0.5	-0.5	59	0.5	-1.2268836660389715	C	FALSE	0	0	7
0	-0.5	-0.5	59	0.5	-1.2268836660389715	C	FALSE	0	0	8
1	-0.5	-0.5	59	0.5	-1.2268836660389715	I	TRUE	0	0	1
0	0.5	-0.5	59	0.5	-1.2268836660389715	I	TRUE	0	0	2
0	0.5	-0.5	59	0.5	-1.2268836660389715	I	TRUE	0	0	3
0	-0.5	-0.5	59	0.5	-1.2268836660389715	I	TRUE	0	0	4
0	-0.5	-0.5	59	0.5	-1.2268836660389715	O	FALSE	0	0	9
0	0.5	-0.5	59	0.5	-1.2268836660389715	O	FALSE	0	0	10
0	0.5	-0.5	59	0.5	-1.2268836660389715	O	FALSE	0	0	11
0	-0.5	-0.5	59	0.5	-1.2268836660389715	O	FALSE	0	0	12
0	0.5	-0.5	60	0.5	-0.47733563122446526	C	FALSE	0	0	5
0	-0.5	-0.5	60	0.5	-0.47733563122446526	C	FALSE	0	0	6
0	-0.5	-0.5	60	0.5	-0.47733563122446526	C	FALSE	0	0	7
0	0.5	-0.5	60	0.5	-0.47733563122446526	C	FALSE	0	0	8
0	0.5	-0.5	60	0.5	-0.47733563122446526	I	TRUE	0	0	1
1	-0.5	-0.5	60	0.5	-0.47733563122446526	I	TRUE	0	0	2
1	-0.5	-0.5	60	0.5	-0.47733563122446526	I	TRUE	0	0	3
0	0.5	-0.5	60	0.5	-0.47733563122446526	I	TRUE	0	0	4
0	0.5	-0.5	60	0.5	-0.47733563122446526	O	FALSE	0	0	9
0	-0.5	-0.5	60	0.5	-0.47733563122446526	O	FALSE	0	0	10
0	-0.5	-0.5	60	0.5	-0.47733563122446526	O	FALSE	0	0	11
0	0.5	-0.5	60	0.5	-0.47733563122446526	O	FALSE	0	0	12
0	-0.5	-0.5	61	-0.5	0.2351976858214242	C	FALSE	1	0	5
0	0.5	-0.5	61	-0.5	0.2351976858214242	C	FALSE	1	0	6
1	0.5	-0.5	61	-0.5	0.2351976858214242	C	FALSE	1	0	7
0	-0.5	-0.5	61	-0.5	0.2351976858214242	C	FALSE	1	0	8
0	-0.5	-0.5	61	-0.5	0.2351976858214242	I	TRUE	1	0	1
0	0.5	-0.5	61	-0.5	0.2351976858214242	I	TRUE	1	0	2
0	0.5	-0.5	61	-0.5	0.2351976858214242	I	TRUE	1	0	3
0	-0.5	-0.5	61	-0.5	0.2351976858214242	I	TRUE	1	0	4
1	-0.5	-0.5	61	-0.5	0.2351976858214242	O	FALSE	1	0	9
0	0.5	-0.5	61	-0.5	0.2351976858214242	O	FALSE	1	0	10
1	0.5	-0.5	61	-0.5	0.2351976858214242	O	FALSE	1	0	11
0	-0.5	-0.5	61	-0.5	0.2351976858214242	O	FALSE	1	0	12
0	0.5	-0.5	62	0.5	1.077282515057475	C	FALSE	0	0	5
0	0.5	-0.5	62	0.5	1.077282515057475	C	FALSE	0	0	6
1	-0.5	-0.5	62	0.5	1.077282515057475	C	FALSE	0	0	7
1	-0.5	-0.5	62	0.5	1.077282515057475	C	FALSE	0	0	8
0	0.5	-0.5	62	0.5	1.077282515057475	I	FALSE	0	0	9
0	0.5	-0.5	62	0.5	1.077282515057475	I	FALSE	0	0	10
1	-0.5	-0.5	62	0.5	1.077282515057475	I	FALSE	0	0	11
1	-0.5	-0.5	62	0.5	1.077282515057475	I	FALSE	0	0	12
0	0.5	-0.5	62	0.5	1.077282515057475	O	TRUE	0	0	1
0	0.5	-0.5	62	0.5	1.077282515057475	O	TRUE	0	0	2
1	-0.5	-0.5	62	0.5	1.077282515057475	O	TRUE	0	0	3
1	-0.5	-0.5	62	0.5	1.077282515057475	O	TRUE	0	0	4
1	0.5	-0.5	63	-0.5	0.20743664749495994	C	FALSE	0	0	5
0	-0.5	-0.5	63	-0.5	0.20743664749495994	C	FALSE	0	0	6
1	0.5	-0.5	63	-0.5	0.20743664749495994	C	FALSE	0	0	7
0	-0.5	-0.5	63	-0.5	0.20743664749495994	C	FALSE	0	0	8
1	0.5	-0.5	63	-0.5	0.20743664749495994	I	FALSE	0	0	9
0	-0.5	-0.5	63	-0.5	0.20743664749495994	I	FALSE	0	0	10
1	0.5	-0.5	63	-0.5	0.20743664749495994	I	FALSE	0	0	11
0	-0.5	-0.5	63	-0.5	0.20743664749495994	I	FALSE	0	0	12
0	0.5	-0.5	63	-0.5	0.20743664749495994	O	TRUE	0	0	1
0	-0.5	-0.5	63	-0.5	0.20743664749495994	O	TRUE	0	0	2
1	0.5	-0.5	63	-0.5	0.20743664749495994	O	TRUE	0	0	3
0	-0.5	-0.5	63	-0.5	0.20743664749495994	O	TRUE	0	0	4
0	-0.5	-0.5	64	0.5	-0.2552473246127594	C	FALSE	0	0	9
0	0.5	-0.5	64	0.5	-0.2552473246127594	C	FALSE	0	0	10
0	0.5	-0.5	64	0.5	-0.2552473246127594	C	FALSE	0	0	11
0	-0.5	-0.5	64	0.5	-0.2552473246127594	C	FALSE	0	0	12
1	-0.5	-0.5	64	0.5	-0.2552473246127594	I	FALSE	0	0	5
0	0.5	-0.5	64	0.5	-0.2552473246127594	I	FALSE	0	0	6
0	0.5	-0.5	64	0.5	-0.2552473246127594	I	FALSE	0	0	7
1	-0.5	-0.5	64	0.5	-0.2552473246127594	I	FALSE	0	0	8
0	-0.5	-0.5	64	0.5	-0.2552473246127594	O	TRUE	0	0	1
1	0.5	-0.5	64	0.5	-0.2552473246127594	O	TRUE	0	0	2
0	0.5	-0.5	64	0.5	-0.2552473246127594	O	TRUE	0	0	3
1	-0.5	-0.5	64	0.5	-0.2552473246127594	O	TRUE	0	0	4
0	0.5	-0.5	65	-0.5	0.956984682309467	C	FALSE	0	0	5
1	-0.5	-0.5	65	-0.5	0.956984682309467	C	FALSE	0	0	6
0	-0.5	-0.5	65	-0.5	0.956984682309467	C	FALSE	0	0	7
0	0.5	-0.5	65	-0.5	0.956984682309467	C	FALSE	0	0	8
0	0.5	-0.5	65	-0.5	0.956984682309467	I	FALSE	0	0	9
0	-0.5	-0.5	65	-0.5	0.956984682309467	I	FALSE	0	0	10
1	-0.5	-0.5	65	-0.5	0.956984682309467	I	FALSE	0	0	11
0	0.5	-0.5	65	-0.5	0.956984682309467	I	FALSE	0	0	12
0	0.5	-0.5	65	-0.5	0.956984682309467	O	TRUE	0	0	1
0	-0.5	-0.5	65	-0.5	0.956984682309467	O	TRUE	0	0	2
0	-0.5	-0.5	65	-0.5	0.956984682309467	O	TRUE	0	0	3
1	0.5	-0.5	65	-0.5	0.956984682309467	O	TRUE	0	0	4
1	-0.5	-0.5	66	0.5	-0.5050966695509287	C	FALSE	0	0	9
1	-0.5	-0.5	66	0.5	-0.5050966695509287	C	FALSE	0	0	10
0	0.5	-0.5	66	0.5	-0.5050966695509287	C	FALSE	0	0	11
0	0.5	-0.5	66	0.5	-0.5050966695509287	C	FALSE	0	0	12
1	-0.5	-0.5	66	0.5	-0.5050966695509287	I	FALSE	0	0	5
1	-0.5	-0.5	66	0.5	-0.5050966695509287	I	FALSE	0	0	6
0	0.5	-0.5	66	0.5	-0.5050966695509287	I	FALSE	0	0	7
0	0.5	-0.5	66	0.5	-0.5050966695509287	I	FALSE	0	0	8
1	-0.5	-0.5	66	0.5	-0.5050966695509287	O	TRUE	0	0	1
1	-0.5	-0.5	66	0.5	-0.5050966695509287	O	TRUE	0	0	2
0	0.5	-0.5	66	0.5	-0.5050966695509287	O	TRUE	0	0	3
0	0.5	-0.5	66	0.5	-0.5050966695509287	O	TRUE	0	0	4
0	-0.5	-0.5	67	-0.5	1.0217604384045482	C	TRUE	1	0	1
0	-0.5	-0.5	67	-0.5	1.0217604384045482	C	TRUE	1	0	2
0	0.5	-0.5	67	-0.5	1.0217604384045482	C	TRUE	1	0	3
0	0.5	-0.5	67	-0.5	1.0217604384045482	C	TRUE	1	0	4
0	-0.5	-0.5	67	-0.5	1.0217604384045482	I	FALSE	1	0	9
0	-0.5	-0.5	67	-0.5	1.0217604384045482	I	FALSE	1	0	10
1	0.5	-0.5	67	-0.5	1.0217604384045482	I	FALSE	1	0	11
0	0.5	-0.5	67	-0.5	1.0217604384045482	I	FALSE	1	0	12
1	-0.5	-0.5	67	-0.5	1.0217604384045482	O	FALSE	1	0	5
0	-0.5	-0.5	67	-0.5	1.0217604384045482	O	FALSE	1	0	6
1	0.5	-0.5	67	-0.5	1.0217604384045482	O	FALSE	1	0	7
0	0.5	-0.5	67	-0.5	1.0217604384045482	O	FALSE	1	0	8
1	-0.5	-0.5	68	-0.5	-0.07017373576967117	C	FALSE	1	0	9
1	0.5	-0.5	68	-0.5	-0.07017373576967117	C	FALSE	1	0	10
0	-0.5	-0.5	68	-0.5	-0.07017373576967117	C	FALSE	1	0	11
1	0.5	-0.5	68	-0.5	-0.07017373576967117	C	FALSE	1	0	12
0	-0.5	-0.5	68	-0.5	-0.07017373576967117	I	TRUE	1	0	1
0	0.5	-0.5	68	-0.5	-0.07017373576967117	I	TRUE	1	0	2
0	-0.5	-0.5	68	-0.5	-0.07017373576967117	I	TRUE	1	0	3
0	0.5	-0.5	68	-0.5	-0.07017373576967117	I	TRUE	1	0	4
0	-0.5	-0.5	68	-0.5	-0.07017373576967117	O	FALSE	1	0	5
0	0.5	-0.5	68	-0.5	-0.07017373576967117	O	FALSE	1	0	6
0	-0.5	-0.5	68	-0.5	-0.07017373576967117	O	FALSE	1	0	7
0	0.5	-0.5	68	-0.5	-0.07017373576967117	O	FALSE	1	0	8
0	0.5	-0.5	69	0.5	-1.3934498959977513	C	TRUE	1	0	1
0	0.5	-0.5	69	0.5	-1.3934498959977513	C	TRUE	1	0	2
1	-0.5	-0.5	69	0.5	-1.3934498959977513	C	TRUE	1	0	3
1	-0.5	-0.5	69	0.5	-1.3934498959977513	C	TRUE	1	0	4
0	0.5	-0.5	69	0.5	-1.3934498959977513	I	FALSE	1	0	9
0	0.5	-0.5	69	0.5	-1.3934498959977513	I	FALSE	1	0	10
1	-0.5	-0.5	69	0.5	-1.3934498959977513	I	FALSE	1	0	11
1	-0.5	-0.5	69	0.5	-1.3934498959977513	I	FALSE	1	0	12
0	0.5	-0.5	69	0.5	-1.3934498959977513	O	FALSE	1	0	5
0	0.5	-0.5	69	0.5	-1.3934498959977513	O	FALSE	1	0	6
1	-0.5	-0.5	69	0.5	-1.3934498959977513	O	FALSE	1	0	7
1	-0.5	-0.5	69	0.5	-1.3934498959977513	O	FALSE	1	0	8
1	-0.5	-0.5	70	-0.5	-0.9955416799851114	C	TRUE	0	0	1
1	0.5	-0.5	70	-0.5	-0.9955416799851114	C	TRUE	0	0	2
0	-0.5	-0.5	70	-0.5	-0.9955416799851114	C	TRUE	0	0	3
1	0.5	-0.5	70	-0.5	-0.9955416799851114	C	TRUE	0	0	4
1	-0.5	-0.5	70	-0.5	-0.9955416799851114	I	FALSE	0	0	5
1	0.5	-0.5	70	-0.5	-0.9955416799851114	I	FALSE	0	0	6
1	-0.5	-0.5	70	-0.5	-0.9955416799851114	I	FALSE	0	0	7
1	0.5	-0.5	70	-0.5	-0.9955416799851114	I	FALSE	0	0	8
1	-0.5	-0.5	70	-0.5	-0.9955416799851114	O	FALSE	0	0	9
1	0.5	-0.5	70	-0.5	-0.9955416799851114	O	FALSE	0	0	10
1	-0.5	-0.5	70	-0.5	-0.9955416799851114	O	FALSE	0	0	11
1	0.5	-0.5	70	-0.5	-0.9955416799851114	O	FALSE	0	0	12
0	-0.5	-0.5	71	-0.5	-0.9307659238900312	C	FALSE	0	0	9
1	-0.5	-0.5	71	-0.5	-0.9307659238900312	C	FALSE	0	0	10
1	0.5	-0.5	71	-0.5	-0.9307659238900312	C	FALSE	0	0	11
0	0.5	-0.5	71	-0.5	-0.9307659238900312	C	FALSE	0	0	12
1	-0.5	-0.5	71	-0.5	-0.9307659238900312	I	FALSE	0	0	5
0	-0.5	-0.5	71	-0.5	-0.9307659238900312	I	FALSE	0	0	6
0	0.5	-0.5	71	-0.5	-0.9307659238900312	I	FALSE	0	0	7
0	0.5	-0.5	71	-0.5	-0.9307659238900312	I	FALSE	0	0	8
1	-0.5	-0.5	71	-0.5	-0.9307659238900312	O	TRUE	0	0	1
0	-0.5	-0.5	71	-0.5	-0.9307659238900312	O	TRUE	0	0	2
1	0.5	-0.5	71	-0.5	-0.9307659238900312	O	TRUE	0	0	3
1	0.5	-0.5	71	-0.5	-0.9307659238900312	O	TRUE	0	0	4
0	0.5	-0.5	72	-0.5	-1.365688857671288	C	TRUE	1	0	1
0	0.5	-0.5	72	-0.5	-1.365688857671288	C	TRUE	1	0	2
0	-0.5	-0.5	72	-0.5	-1.365688857671288	C	TRUE	1	0	3
0	-0.5	-0.5	72	-0.5	-1.365688857671288	C	TRUE	1	0	4
0	0.5	-0.5	72	-0.5	-1.365688857671288	I	FALSE	1	0	9
0	0.5	-0.5	72	-0.5	-1.365688857671288	I	FALSE	1	0	10
0	-0.5	-0.5	72	-0.5	-1.365688857671288	I	FALSE	1	0	11
0	-0.5	-0.5	72	-0.5	-1.365688857671288	I	FALSE	1	0	12
0	0.5	-0.5	72	-0.5	-1.365688857671288	O	FALSE	1	0	5
0	0.5	-0.5	72	-0.5	-1.365688857671288	O	FALSE	1	0	6
0	-0.5	-0.5	72	-0.5	-1.365688857671288	O	FALSE	1	0	7
0	-0.5	-0.5	72	-0.5	-1.365688857671288	O	FALSE	1	0	8
0	-0.5	0.5	73	-0.5	0.9662383617516213	C	FALSE	0	0	9
1	0.5	0.5	73	-0.5	0.9662383617516213	C	FALSE	0	0	10
1	-0.5	0.5	73	-0.5	0.9662383617516213	C	FALSE	0	0	11
1	0.5	0.5	73	-0.5	0.9662383617516213	C	FALSE	0	0	12
1	-0.5	0.5	73	-0.5	0.9662383617516213	I	TRUE	0	0	1
0	0.5	0.5	73	-0.5	0.9662383617516213	I	TRUE	0	0	2
1	-0.5	0.5	73	-0.5	0.9662383617516213	I	TRUE	0	0	3
1	0.5	0.5	73	-0.5	0.9662383617516213	I	TRUE	0	0	4
1	-0.5	0.5	73	-0.5	0.9662383617516213	O	FALSE	0	0	5
0	0.5	0.5	73	-0.5	0.9662383617516213	O	FALSE	0	0	6
1	-0.5	0.5	73	-0.5	0.9662383617516213	O	FALSE	0	0	7
1	0.5	0.5	73	-0.5	0.9662383617516213	O	FALSE	0	0	8
0	0.5	0.5	74	0.5	0.8366868495614607	C	FALSE	0	0	9
1	0.5	0.5	74	0.5	0.8366868495614607	C	FALSE	0	0	10
0	-0.5	0.5	74	0.5	0.8366868495614607	C	FALSE	0	0	11
1	-0.5	0.5	74	0.5	0.8366868495614607	C	FALSE	0	0	12
0	0.5	0.5	74	0.5	0.8366868495614607	I	TRUE	0	0	1
1	0.5	0.5	74	0.5	0.8366868495614607	I	TRUE	0	0	2
0	-0.5	0.5	74	0.5	0.8366868495614607	I	TRUE	0	0	3
0	-0.5	0.5	74	0.5	0.8366868495614607	I	TRUE	0	0	4
0	0.5	0.5	74	0.5	0.8366868495614607	O	FALSE	0	0	5
1	0.5	0.5	74	0.5	0.8366868495614607	O	FALSE	0	0	6
0	-0.5	0.5	74	0.5	0.8366868495614607	O	FALSE	0	0	7
1	-0.5	0.5	74	0.5	0.8366868495614607	O	FALSE	0	0	8
0	-0.5	0.5	75	-0.5	0.32773448024296786	C	TRUE	0	0	1
0	0.5	0.5	75	-0.5	0.32773448024296786	C	TRUE	0	0	2
0	-0.5	0.5	75	-0.5	0.32773448024296786	C	TRUE	0	0	3
0	0.5	0.5	75	-0.5	0.32773448024296786	C	TRUE	0	0	4
0	-0.5	0.5	75	-0.5	0.32773448024296786	I	FALSE	0	0	5
0	0.5	0.5	75	-0.5	0.32773448024296786	I	FALSE	0	0	6
0	-0.5	0.5	75	-0.5	0.32773448024296786	I	FALSE	0	0	7
0	0.5	0.5	75	-0.5	0.32773448024296786	I	FALSE	0	0	8
0	-0.5	0.5	75	-0.5	0.32773448024296786	O	FALSE	0	0	9
0	0.5	0.5	75	-0.5	0.32773448024296786	O	FALSE	0	0	10
0	-0.5	0.5	75	-0.5	0.32773448024296786	O	FALSE	0	0	11
0	0.5	0.5	75	-0.5	0.32773448024296786	O	FALSE	0	0	12
1	-0.5	0.5	76	0.5	0.7441500551399154	C	FALSE	0	0	5
0	0.5	0.5	76	0.5	0.7441500551399154	C	FALSE	0	0	6
1	0.5	0.5	76	0.5	0.7441500551399154	C	FALSE	0	0	7
0	-0.5	0.5	76	0.5	0.7441500551399154	C	FALSE	0	0	8
1	-0.5	0.5	76	0.5	0.7441500551399154	I	TRUE	0	0	1
0	0.5	0.5	76	0.5	0.7441500551399154	I	TRUE	0	0	2
0	0.5	0.5	76	0.5	0.7441500551399154	I	TRUE	0	0	3
1	-0.5	0.5	76	0.5	0.7441500551399154	I	TRUE	0	0	4
1	-0.5	0.5	76	0.5	0.7441500551399154	O	FALSE	0	0	9
0	0.5	0.5	76	0.5	0.7441500551399154	O	FALSE	0	0	10
1	0.5	0.5	76	0.5	0.7441500551399154	O	FALSE	0	0	11
0	-0.5	0.5	76	0.5	0.7441500551399154	O	FALSE	0	0	12
1	-0.5	0.5	77	-0.5	0.9662383617516213	C	FALSE	0	1	5
0	-0.5	0.5	77	-0.5	0.9662383617516213	C	FALSE	0	1	6
1	0.5	0.5	77	-0.5	0.9662383617516213	C	FALSE	0	1	7
0	0.5	0.5	77	-0.5	0.9662383617516213	C	FALSE	0	1	8
0	-0.5	0.5	77	-0.5	0.9662383617516213	I	TRUE	0	1	1
1	-0.5	0.5	77	-0.5	0.9662383617516213	I	TRUE	0	1	2
0	0.5	0.5	77	-0.5	0.9662383617516213	I	TRUE	0	1	3
1	0.5	0.5	77	-0.5	0.9662383617516213	I	TRUE	0	1	4
1	-0.5	0.5	77	-0.5	0.9662383617516213	O	FALSE	0	1	9
1	-0.5	0.5	77	-0.5	0.9662383617516213	O	FALSE	0	1	10
0	0.5	0.5	77	-0.5	0.9662383617516213	O	FALSE	0	1	11
1	0.5	0.5	77	-0.5	0.9662383617516213	O	FALSE	0	1	12
1	-0.5	0.5	78	0.5	0.7811647729085338	C	TRUE	0	1	1
0	0.5	0.5	78	0.5	0.7811647729085338	C	TRUE	0	1	2
1	0.5	0.5	78	0.5	0.7811647729085338	C	TRUE	0	1	3
0	-0.5	0.5	78	0.5	0.7811647729085338	C	TRUE	0	1	4
0	-0.5	0.5	78	0.5	0.7811647729085338	I	FALSE	0	1	5
0	0.5	0.5	78	0.5	0.7811647729085338	I	FALSE	0	1	6
1	0.5	0.5	78	0.5	0.7811647729085338	I	FALSE	0	1	7
0	-0.5	0.5	78	0.5	0.7811647729085338	I	FALSE	0	1	8
0	-0.5	0.5	78	0.5	0.7811647729085338	O	FALSE	0	1	9
1	0.5	0.5	78	0.5	0.7811647729085338	O	FALSE	0	1	10
0	0.5	0.5	78	0.5	0.7811647729085338	O	FALSE	0	1	11
0	-0.5	0.5	78	0.5	0.7811647729085338	O	FALSE	0	1	12
1	-0.5	0.5	79	0.5	-0.10718845353828964	C	FALSE	0	0	9
1	-0.5	0.5	79	0.5	-0.10718845353828964	C	FALSE	0	0	10
0	0.5	0.5	79	0.5	-0.10718845353828964	C	FALSE	0	0	11
0	0.5	0.5	79	0.5	-0.10718845353828964	C	FALSE	0	0	12
1	-0.5	0.5	79	0.5	-0.10718845353828964	I	FALSE	0	0	5
1	-0.5	0.5	79	0.5	-0.10718845353828964	I	FALSE	0	0	6
0	0.5	0.5	79	0.5	-0.10718845353828964	I	FALSE	0	0	7
0	0.5	0.5	79	0.5	-0.10718845353828964	I	FALSE	0	0	8
1	-0.5	0.5	79	0.5	-0.10718845353828964	O	TRUE	0	0	1
1	-0.5	0.5	79	0.5	-0.10718845353828964	O	TRUE	0	0	2
0	0.5	0.5	79	0.5	-0.10718845353828964	O	TRUE	0	0	3
0	0.5	0.5	79	0.5	-0.10718845353828964	O	TRUE	0	0	4
0	-0.5	0.5	80	0.5	0.37400287745374056	C	TRUE	0	0	1
0	-0.5	0.5	80	0.5	0.37400287745374056	C	TRUE	0	0	2
0	0.5	0.5	80	0.5	0.37400287745374056	C	TRUE	0	0	3
0	0.5	0.5	80	0.5	0.37400287745374056	C	TRUE	0	0	4
0	-0.5	0.5	80	0.5	0.37400287745374056	I	FALSE	0	0	9
0	-0.5	0.5	80	0.5	0.37400287745374056	I	FALSE	0	0	10
1	0.5	0.5	80	0.5	0.37400287745374056	I	FALSE	0	0	11
0	0.5	0.5	80	0.5	0.37400287745374056	I	FALSE	0	0	12
1	-0.5	0.5	80	0.5	0.37400287745374056	O	FALSE	0	0	5
0	-0.5	0.5	80	0.5	0.37400287745374056	O	FALSE	0	0	6
0	0.5	0.5	80	0.5	0.37400287745374056	O	FALSE	0	0	7
0	0.5	0.5	80	0.5	0.37400287745374056	O	FALSE	0	0	8
0	0.5	0.5	81	0.5	-0.1719642096333699	C	FALSE	0	0	9
0	-0.5	0.5	81	0.5	-0.1719642096333699	C	FALSE	0	0	10
0	-0.5	0.5	81	0.5	-0.1719642096333699	C	FALSE	0	0	11
1	0.5	0.5	81	0.5	-0.1719642096333699	C	FALSE	0	0	12
0	0.5	0.5	81	0.5	-0.1719642096333699	I	FALSE	0	0	5
1	-0.5	0.5	81	0.5	-0.1719642096333699	I	FALSE	0	0	6
1	-0.5	0.5	81	0.5	-0.1719642096333699	I	FALSE	0	0	7
1	0.5	0.5	81	0.5	-0.1719642096333699	I	FALSE	0	0	8
0	0.5	0.5	81	0.5	-0.1719642096333699	O	TRUE	0	0	1
1	-0.5	0.5	81	0.5	-0.1719642096333699	O	TRUE	0	0	2
1	-0.5	0.5	81	0.5	-0.1719642096333699	O	TRUE	0	0	3
0	0.5	0.5	81	0.5	-0.1719642096333699	O	TRUE	0	0	4
0	0.5	0.5	82	0.5	-0.4310672340136934	C	TRUE	0	0	1
0	0.5	0.5	82	0.5	-0.4310672340136934	C	TRUE	0	0	2
1	-0.5	0.5	82	0.5	-0.4310672340136934	C	TRUE	0	0	3
1	-0.5	0.5	82	0.5	-0.4310672340136934	C	TRUE	0	0	4
0	0.5	0.5	82	0.5	-0.4310672340136934	I	FALSE	0	0	9
0	0.5	0.5	82	0.5	-0.4310672340136934	I	FALSE	0	0	10
1	-0.5	0.5	82	0.5	-0.4310672340136934	I	FALSE	0	0	11
1	-0.5	0.5	82	0.5	-0.4310672340136934	I	FALSE	0	0	12
0	0.5	0.5	82	0.5	-0.4310672340136934	O	FALSE	0	0	5
0	0.5	0.5	82	0.5	-0.4310672340136934	O	FALSE	0	0	6
1	-0.5	0.5	82	0.5	-0.4310672340136934	O	FALSE	0	0	7
1	-0.5	0.5	82	0.5	-0.4310672340136934	O	FALSE	0	0	8
0	-0.5	0.5	83	-0.5	-0.7364386556047888	C	FALSE	1	0	9
0	0.5	0.5	83	-0.5	-0.7364386556047888	C	FALSE	1	0	10
0	0.5	0.5	83	-0.5	-0.7364386556047888	C	FALSE	1	0	11
0	-0.5	0.5	83	-0.5	-0.7364386556047888	C	FALSE	1	0	12
1	-0.5	0.5	83	-0.5	-0.7364386556047888	I	FALSE	1	0	5
1	0.5	0.5	83	-0.5	-0.7364386556047888	I	FALSE	1	0	6
1	0.5	0.5	83	-0.5	-0.7364386556047888	I	FALSE	1	0	7
1	-0.5	0.5	83	-0.5	-0.7364386556047888	I	FALSE	1	0	8
1	-0.5	0.5	83	-0.5	-0.7364386556047888	O	TRUE	1	0	1
1	0.5	0.5	83	-0.5	-0.7364386556047888	O	TRUE	1	0	2
1	0.5	0.5	83	-0.5	-0.7364386556047888	O	TRUE	1	0	3
1	-0.5	0.5	83	-0.5	-0.7364386556047888	O	TRUE	1	0	4
1	0.5	0.5	84	0.5	-0.15345685074906068	C	FALSE	0	0	5
0	-0.5	0.5	84	0.5	-0.15345685074906068	C	FALSE	0	0	6
1	-0.5	0.5	84	0.5	-0.15345685074906068	C	FALSE	0	0	7
1	0.5	0.5	84	0.5	-0.15345685074906068	C	FALSE	0	0	8
0	0.5	0.5	84	0.5	-0.15345685074906068	I	TRUE	0	0	1
1	-0.5	0.5	84	0.5	-0.15345685074906068	I	TRUE	0	0	2
0	-0.5	0.5	84	0.5	-0.15345685074906068	I	TRUE	0	0	3
1	0.5	0.5	84	0.5	-0.15345685074906068	I	TRUE	0	0	4
1	0.5	0.5	84	0.5	-0.15345685074906068	O	FALSE	0	0	9
1	-0.5	0.5	84	0.5	-0.15345685074906068	O	FALSE	0	0	10
0	-0.5	0.5	84	0.5	-0.15345685074906068	O	FALSE	0	0	11
1	0.5	0.5	84	0.5	-0.15345685074906068	O	FALSE	0	0	12
1	0.5	0.5	85	-0.5	-1.0695711155223468	C	FALSE	0	1	5
1	-0.5	0.5	85	-0.5	-1.0695711155223468	C	FALSE	0	1	6
1	-0.5	0.5	85	-0.5	-1.0695711155223468	C	FALSE	0	1	7
0	0.5	0.5	85	-0.5	-1.0695711155223468	C	FALSE	0	1	8
0	0.5	0.5	85	-0.5	-1.0695711155223468	I	FALSE	0	1	9
0	-0.5	0.5	85	-0.5	-1.0695711155223468	I	FALSE	0	1	10
0	-0.5	0.5	85	-0.5	-1.0695711155223468	I	FALSE	0	1	11
0	0.5	0.5	85	-0.5	-1.0695711155223468	I	FALSE	0	1	12
0	0.5	0.5	85	-0.5	-1.0695711155223468	O	TRUE	0	1	1
1	-0.5	0.5	85	-0.5	-1.0695711155223468	O	TRUE	0	1	2
1	-0.5	0.5	85	-0.5	-1.0695711155223468	O	TRUE	0	1	3
1	0.5	0.5	85	-0.5	-1.0695711155223468	O	TRUE	0	1	4
1	0.5	0.5	86	0.5	-0.6068871434146266	C	FALSE	0	0	5
1	0.5	0.5	86	0.5	-0.6068871434146266	C	FALSE	0	0	6
1	-0.5	0.5	86	0.5	-0.6068871434146266	C	FALSE	0	0	7
0	-0.5	0.5	86	0.5	-0.6068871434146266	C	FALSE	0	0	8
1	0.5	0.5	86	0.5	-0.6068871434146266	I	FALSE	0	0	9
0	0.5	0.5	86	0.5	-0.6068871434146266	I	FALSE	0	0	10
0	-0.5	0.5	86	0.5	-0.6068871434146266	I	FALSE	0	0	11
1	-0.5	0.5	86	0.5	-0.6068871434146266	I	FALSE	0	0	12
0	0.5	0.5	86	0.5	-0.6068871434146266	O	TRUE	0	0	1
0	0.5	0.5	86	0.5	-0.6068871434146266	O	TRUE	0	0	2
0	-0.5	0.5	86	0.5	-0.6068871434146266	O	TRUE	0	0	3
0	-0.5	0.5	86	0.5	-0.6068871434146266	O	TRUE	0	0	4
0	-0.5	0.5	87	0.5	-0.08868109465397958	C	FALSE	0	0	5
1	0.5	0.5	87	0.5	-0.08868109465397958	C	FALSE	0	0	6
0	-0.5	0.5	87	0.5	-0.08868109465397958	C	FALSE	0	0	7
1	0.5	0.5	87	0.5	-0.08868109465397958	C	FALSE	0	0	8
0	-0.5	0.5	87	0.5	-0.08868109465397958	I	FALSE	0	0	9
0	0.5	0.5	87	0.5	-0.08868109465397958	I	FALSE	0	0	10
0	-0.5	0.5	87	0.5	-0.08868109465397958	I	FALSE	0	0	11
1	0.5	0.5	87	0.5	-0.08868109465397958	I	FALSE	0	0	12
0	-0.5	0.5	87	0.5	-0.08868109465397958	O	TRUE	0	0	1
1	0.5	0.5	87	0.5	-0.08868109465397958	O	TRUE	0	0	2
1	-0.5	0.5	87	0.5	-0.08868109465397958	O	TRUE	0	0	3
1	0.5	0.5	87	0.5	-0.08868109465397958	O	TRUE	0	0	4
0	0.5	0.5	88	-0.5	-0.1627105301912157	C	FALSE	0	0	5
1	-0.5	0.5	88	-0.5	-0.1627105301912157	C	FALSE	0	0	6
0	0.5	0.5	88	-0.5	-0.1627105301912157	C	FALSE	0	0	7
1	-0.5	0.5	88	-0.5	-0.1627105301912157	C	FALSE	0	0	8
0	0.5	0.5	88	-0.5	-0.1627105301912157	I	TRUE	0	0	1
0	-0.5	0.5	88	-0.5	-0.1627105301912157	I	TRUE	0	0	2
0	0.5	0.5	88	-0.5	-0.1627105301912157	I	TRUE	0	0	3
1	-0.5	0.5	88	-0.5	-0.1627105301912157	I	TRUE	0	0	4
0	0.5	0.5	88	-0.5	-0.1627105301912157	O	FALSE	0	0	9
1	-0.5	0.5	88	-0.5	-0.1627105301912157	O	FALSE	0	0	10
0	0.5	0.5	88	-0.5	-0.1627105301912157	O	FALSE	0	0	11
1	-0.5	0.5	88	-0.5	-0.1627105301912157	O	FALSE	0	0	12
0	-0.5	0.5	89	0.5	-1.1621079099438913	C	FALSE	0	0	5
0	-0.5	0.5	89	0.5	-1.1621079099438913	C	FALSE	0	0	6
0	0.5	0.5	89	0.5	-1.1621079099438913	C	FALSE	0	0	7
0	0.5	0.5	89	0.5	-1.1621079099438913	C	FALSE	0	0	8
0	-0.5	0.5	89	0.5	-1.1621079099438913	I	TRUE	0	0	1
0	-0.5	0.5	89	0.5	-1.1621079099438913	I	TRUE	0	0	2
0	0.5	0.5	89	0.5	-1.1621079099438913	I	TRUE	0	0	3
0	0.5	0.5	89	0.5	-1.1621079099438913	I	TRUE	0	0	4
0	-0.5	0.5	89	0.5	-1.1621079099438913	O	FALSE	0	0	9
0	-0.5	0.5	89	0.5	-1.1621079099438913	O	FALSE	0	0	10
0	0.5	0.5	89	0.5	-1.1621079099438913	O	FALSE	0	0	11
0	0.5	0.5	89	0.5	-1.1621079099438913	O	FALSE	0	0	12
1	0.5	0.5	90	-0.5	-0.38479883680292076	C	FALSE	0	0	9
0	-0.5	0.5	90	-0.5	-0.38479883680292076	C	FALSE	0	0	10
0	-0.5	0.5	90	-0.5	-0.38479883680292076	C	FALSE	0	0	11
1	0.5	0.5	90	-0.5	-0.38479883680292076	C	FALSE	0	0	12
0	0.5	0.5	90	-0.5	-0.38479883680292076	I	TRUE	0	0	1
0	-0.5	0.5	90	-0.5	-0.38479883680292076	I	TRUE	0	0	2
1	-0.5	0.5	90	-0.5	-0.38479883680292076	I	TRUE	0	0	3
0	0.5	0.5	90	-0.5	-0.38479883680292076	I	TRUE	0	0	4
0	0.5	0.5	90	-0.5	-0.38479883680292076	O	FALSE	0	0	5
1	-0.5	0.5	90	-0.5	-0.38479883680292076	O	FALSE	0	0	6
1	-0.5	0.5	90	-0.5	-0.38479883680292076	O	FALSE	0	0	7
0	0.5	0.5	90	-0.5	-0.38479883680292076	O	FALSE	0	0	8
1	-0.5	0.5	91	0.5	-1.6340455614937657	C	TRUE	0	0	1
1	-0.5	0.5	91	0.5	-1.6340455614937657	C	TRUE	0	0	2
0	0.5	0.5	91	0.5	-1.6340455614937657	C	TRUE	0	0	3
0	0.5	0.5	91	0.5	-1.6340455614937657	C	TRUE	0	0	4
1	-0.5	0.5	91	0.5	-1.6340455614937657	I	FALSE	0	0	5
0	-0.5	0.5	91	0.5	-1.6340455614937657	I	FALSE	0	0	6
0	0.5	0.5	91	0.5	-1.6340455614937657	I	FALSE	0	0	7
0	0.5	0.5	91	0.5	-1.6340455614937657	I	FALSE	0	0	8
1	-0.5	0.5	91	0.5	-1.6340455614937657	O	FALSE	0	0	9
1	-0.5	0.5	91	0.5	-1.6340455614937657	O	FALSE	0	0	10
0	0.5	0.5	91	0.5	-1.6340455614937657	O	FALSE	0	0	11
1	0.5	0.5	91	0.5	-1.6340455614937657	O	FALSE	0	0	12
1	-0.5	0.5	92	-0.5	-1.485986690419295	C	FALSE	0	0	5
1	-0.5	0.5	92	-0.5	-1.485986690419295	C	FALSE	0	0	6
1	0.5	0.5	92	-0.5	-1.485986690419295	C	FALSE	0	0	7
1	0.5	0.5	92	-0.5	-1.485986690419295	C	FALSE	0	0	8
1	-0.5	0.5	92	-0.5	-1.485986690419295	I	FALSE	0	0	9
1	-0.5	0.5	92	-0.5	-1.485986690419295	I	FALSE	0	0	10
1	0.5	0.5	92	-0.5	-1.485986690419295	I	FALSE	0	0	11
1	0.5	0.5	92	-0.5	-1.485986690419295	I	FALSE	0	0	12
1	-0.5	0.5	92	-0.5	-1.485986690419295	O	TRUE	0	0	1
1	-0.5	0.5	92	-0.5	-1.485986690419295	O	TRUE	0	0	2
0	0.5	0.5	92	-0.5	-1.485986690419295	O	TRUE	0	0	3
0	0.5	0.5	92	-0.5	-1.485986690419295	O	TRUE	0	0	4
1	-0.5	0.5	93	0.5	-1.7358360353574644	C	FALSE	0	0	9
0	0.5	0.5	93	0.5	-1.7358360353574644	C	FALSE	0	0	10
1	0.5	0.5	93	0.5	-1.7358360353574644	C	FALSE	0	0	11
0	-0.5	0.5	93	0.5	-1.7358360353574644	C	FALSE	0	0	12
0	-0.5	0.5	93	0.5	-1.7358360353574644	I	FALSE	0	0	5
0	0.5	0.5	93	0.5	-1.7358360353574644	I	FALSE	0	0	6
1	0.5	0.5	93	0.5	-1.7358360353574644	I	FALSE	0	0	7
0	-0.5	0.5	93	0.5	-1.7358360353574644	I	FALSE	0	0	8
0	-0.5	0.5	93	0.5	-1.7358360353574644	O	TRUE	0	0	1
1	0.5	0.5	93	0.5	-1.7358360353574644	O	TRUE	0	0	2
1	0.5	0.5	93	0.5	-1.7358360353574644	O	TRUE	0	0	3
0	-0.5	0.5	93	0.5	-1.7358360353574644	O	TRUE	0	0	4
1	-0.5	0.5	94	-0.5	-1.2916594221340527	C	TRUE	0	0	1
1	0.5	0.5	94	-0.5	-1.2916594221340527	C	TRUE	0	0	2
0	0.5	0.5	94	-0.5	-1.2916594221340527	C	TRUE	0	0	3
1	-0.5	0.5	94	-0.5	-1.2916594221340527	C	TRUE	0	0	4
0	-0.5	0.5	94	-0.5	-1.2916594221340527	I	FALSE	0	0	9
0	0.5	0.5	94	-0.5	-1.2916594221340527	I	FALSE	0	0	10
0	0.5	0.5	94	-0.5	-1.2916594221340527	I	FALSE	0	0	11
0	-0.5	0.5	94	-0.5	-1.2916594221340527	I	FALSE	0	0	12
0	-0.5	0.5	94	-0.5	-1.2916594221340527	O	FALSE	0	0	5
1	0.5	0.5	94	-0.5	-1.2916594221340527	O	FALSE	0	0	6
0	0.5	0.5	94	-0.5	-1.2916594221340527	O	FALSE	0	0	7
0	-0.5	0.5	94	-0.5	-1.2916594221340527	O	FALSE	0	0	8
1	-0.5	0.5	95	0.5	-1.5507624465143761	C	FALSE	0	0	9
0	0.5	0.5	95	0.5	-1.5507624465143761	C	FALSE	0	0	10
1	-0.5	0.5	95	0.5	-1.5507624465143761	C	FALSE	0	0	11
0	0.5	0.5	95	0.5	-1.5507624465143761	C	FALSE	0	0	12
0	-0.5	0.5	95	0.5	-1.5507624465143761	I	TRUE	0	0	1
1	0.5	0.5	95	0.5	-1.5507624465143761	I	TRUE	0	0	2
0	-0.5	0.5	95	0.5	-1.5507624465143761	I	TRUE	0	0	3
1	0.5	0.5	95	0.5	-1.5507624465143761	I	TRUE	0	0	4
0	-0.5	0.5	95	0.5	-1.5507624465143761	O	FALSE	0	0	5
0	0.5	0.5	95	0.5	-1.5507624465143761	O	FALSE	0	0	6
0	-0.5	0.5	95	0.5	-1.5507624465143761	O	FALSE	0	0	7
0	0.5	0.5	95	0.5	-1.5507624465143761	O	FALSE	0	0	8
0	0.5	0.5	96	-0.5	-0.10718845353828964	C	FALSE	0	0	9
0	0.5	0.5	96	-0.5	-0.10718845353828964	C	FALSE	0	0	10
1	-0.5	0.5	96	-0.5	-0.10718845353828964	C	FALSE	0	0	11
1	-0.5	0.5	96	-0.5	-0.10718845353828964	C	FALSE	0	0	12
0	0.5	0.5	96	-0.5	-0.10718845353828964	I	TRUE	0	0	1
0	0.5	0.5	96	-0.5	-0.10718845353828964	I	TRUE	0	0	2
0	-0.5	0.5	96	-0.5	-0.10718845353828964	I	TRUE	0	0	3
1	-0.5	0.5	96	-0.5	-0.10718845353828964	I	TRUE	0	0	4
0	0.5	0.5	96	-0.5	-0.10718845353828964	O	FALSE	0	0	5
1	0.5	0.5	96	-0.5	-0.10718845353828964	O	FALSE	0	0	6
1	-0.5	0.5	96	-0.5	-0.10718845353828964	O	FALSE	0	0	7
0	-0.5	0.5	96	-0.5	-0.10718845353828964	O	FALSE	0	0	8
0	0.5	0.5	97	-0.5	-0.7827070528155606	C	TRUE	0	0	1
0	-0.5	0.5	97	-0.5	-0.7827070528155606	C	TRUE	0	0	2
1	-0.5	0.5	97	-0.5	-0.7827070528155606	C	TRUE	0	0	3
1	0.5	0.5	97	-0.5	-0.7827070528155606	C	TRUE	0	0	4
0	0.5	0.5	97	-0.5	-0.7827070528155606	I	FALSE	0	0	9
0	-0.5	0.5	97	-0.5	-0.7827070528155606	I	FALSE	0	0	10
0	-0.5	0.5	97	-0.5	-0.7827070528155606	I	FALSE	0	0	11
0	0.5	0.5	97	-0.5	-0.7827070528155606	I	FALSE	0	0	12
0	0.5	0.5	97	-0.5	-0.7827070528155606	O	FALSE	0	0	5
0	-0.5	0.5	97	-0.5	-0.7827070528155606	O	FALSE	0	0	6
0	-0.5	0.5	97	-0.5	-0.7827070528155606	O	FALSE	0	0	7
0	0.5	0.5	97	-0.5	-0.7827070528155606	O	FALSE	0	0	8
0	0.5	0.5	98	0.5	-1.2361373454811266	C	FALSE	0	0	5
0	-0.5	0.5	98	0.5	-1.2361373454811266	C	FALSE	0	0	6
0	-0.5	0.5	98	0.5	-1.2361373454811266	C	FALSE	0	0	7
0	0.5	0.5	98	0.5	-1.2361373454811266	C	FALSE	0	0	8
0	0.5	0.5	98	0.5	-1.2361373454811266	I	FALSE	0	0	9
0	-0.5	0.5	98	0.5	-1.2361373454811266	I	FALSE	0	0	10
0	-0.5	0.5	98	0.5	-1.2361373454811266	I	FALSE	0	0	11
0	0.5	0.5	98	0.5	-1.2361373454811266	I	FALSE	0	0	12
0	0.5	0.5	98	0.5	-1.2361373454811266	O	TRUE	0	0	1
0	-0.5	0.5	98	0.5	-1.2361373454811266	O	TRUE	0	0	2
0	-0.5	0.5	98	0.5	-1.2361373454811266	O	TRUE	0	0	3
0	0.5	0.5	98	0.5	-1.2361373454811266	O	TRUE	0	0	4
1	0.5	0.5	99	-0.5	-0.5606187462038548	C	FALSE	0	0	5
1	0.5	0.5	99	-0.5	-0.5606187462038548	C	FALSE	0	0	6
0	-0.5	0.5	99	-0.5	-0.5606187462038548	C	FALSE	0	0	7
0	-0.5	0.5	99	-0.5	-0.5606187462038548	C	FALSE	0	0	8
1	0.5	0.5	99	-0.5	-0.5606187462038548	I	FALSE	0	0	9
1	0.5	0.5	99	-0.5	-0.5606187462038548	I	FALSE	0	0	10
0	-0.5	0.5	99	-0.5	-0.5606187462038548	I	FALSE	0	0	11
0	-0.5	0.5	99	-0.5	-0.5606187462038548	I	FALSE	0	0	12
1	0.5	0.5	99	-0.5	-0.5606187462038548	O	TRUE	0	0	1
1	0.5	0.5	99	-0.5	-0.5606187462038548	O	TRUE	0	0	2
0	-0.5	0.5	99	-0.5	-0.5606187462038548	O	TRUE	0	0	3
0	-0.5	0.5	99	-0.5	-0.5606187462038548	O	TRUE	0	0	4
1	-0.5	0.5	100	0.5	-1.7173286764731552	C	FALSE	0	0	9
0	0.5	0.5	100	0.5	-1.7173286764731552	C	FALSE	0	0	10
0	0.5	0.5	100	0.5	-1.7173286764731552	C	FALSE	0	0	11
1	-0.5	0.5	100	0.5	-1.7173286764731552	C	FALSE	0	0	12
1	-0.5	0.5	100	0.5	-1.7173286764731552	I	TRUE	0	0	1
0	0.5	0.5	100	0.5	-1.7173286764731552	I	TRUE	0	0	2
0	0.5	0.5	100	0.5	-1.7173286764731552	I	TRUE	0	0	3
1	-0.5	0.5	100	0.5	-1.7173286764731552	I	TRUE	0	0	4
1	-0.5	0.5	100	0.5	-1.7173286764731552	O	FALSE	0	0	5
0	0.5	0.5	100	0.5	-1.7173286764731552	O	FALSE	0	0	6
0	0.5	0.5	100	0.5	-1.7173286764731552	O	FALSE	0	0	7
1	-0.5	0.5	100	0.5	-1.7173286764731552	O	FALSE	0	0	8
0	0.5	0.5	101	-0.5	-1.032556397753729	C	FALSE	1	0	9
0	-0.5	0.5	101	-0.5	-1.032556397753729	C	FALSE	1	0	10
0	0.5	0.5	101	-0.5	-1.032556397753729	C	FALSE	1	0	11
1	-0.5	0.5	101	-0.5	-1.032556397753729	C	FALSE	1	0	12
1	0.5	0.5	101	-0.5	-1.032556397753729	I	FALSE	1	0	5
0	-0.5	0.5	101	-0.5	-1.032556397753729	I	FALSE	1	0	6
0	0.5	0.5	101	-0.5	-1.032556397753729	I	FALSE	1	0	7
1	-0.5	0.5	101	-0.5	-1.032556397753729	I	FALSE	1	0	8
0	0.5	0.5	101	-0.5	-1.032556397753729	O	TRUE	1	0	1
1	-0.5	0.5	101	-0.5	-1.032556397753729	O	TRUE	1	0	2
0	0.5	0.5	101	-0.5	-1.032556397753729	O	TRUE	1	0	3
0	-0.5	0.5	101	-0.5	-1.032556397753729	O	TRUE	1	0	4
0	0.5	0.5	102	0.5	-1.0695711155223468	C	TRUE	0	0	1
1	-0.5	0.5	102	0.5	-1.0695711155223468	C	TRUE	0	0	2
0	0.5	0.5	102	0.5	-1.0695711155223468	C	TRUE	0	0	3
1	-0.5	0.5	102	0.5	-1.0695711155223468	C	TRUE	0	0	4
0	0.5	0.5	102	0.5	-1.0695711155223468	I	FALSE	0	0	5
0	-0.5	0.5	102	0.5	-1.0695711155223468	I	FALSE	0	0	6
1	0.5	0.5	102	0.5	-1.0695711155223468	I	FALSE	0	0	7
0	-0.5	0.5	102	0.5	-1.0695711155223468	I	FALSE	0	0	8
1	0.5	0.5	102	0.5	-1.0695711155223468	O	FALSE	0	0	9
0	-0.5	0.5	102	0.5	-1.0695711155223468	O	FALSE	0	0	10
1	0.5	0.5	102	0.5	-1.0695711155223468	O	FALSE	0	0	11
0	-0.5	0.5	102	0.5	-1.0695711155223468	O	FALSE	0	0	12
1	0.5	0.5	103	0.5	-1.5877771642829939	C	FALSE	0	0	9
0	-0.5	0.5	103	0.5	-1.5877771642829939	C	FALSE	0	0	10
1	0.5	0.5	103	0.5	-1.5877771642829939	C	FALSE	0	0	11
1	-0.5	0.5	103	0.5	-1.5877771642829939	C	FALSE	0	0	12
1	0.5	0.5	103	0.5	-1.5877771642829939	I	TRUE	0	0	1
0	-0.5	0.5	103	0.5	-1.5877771642829939	I	TRUE	0	0	2
0	0.5	0.5	103	0.5	-1.5877771642829939	I	TRUE	0	0	3
1	-0.5	0.5	103	0.5	-1.5877771642829939	I	TRUE	0	0	4
0	0.5	0.5	103	0.5	-1.5877771642829939	O	FALSE	0	0	5
1	-0.5	0.5	103	0.5	-1.5877771642829939	O	FALSE	0	0	6
1	0.5	0.5	103	0.5	-1.5877771642829939	O	FALSE	0	0	7
0	-0.5	0.5	103	0.5	-1.5877771642829939	O	FALSE	0	0	8
0	0.5	0.5	104	-0.5	0.0871388147469536	C	TRUE	0	0	1
1	-0.5	0.5	104	-0.5	0.0871388147469536	C	TRUE	0	0	2
1	-0.5	0.5	104	-0.5	0.0871388147469536	C	TRUE	0	0	3
0	0.5	0.5	104	-0.5	0.0871388147469536	C	TRUE	0	0	4
0	0.5	0.5	104	-0.5	0.0871388147469536	I	FALSE	0	0	5
1	-0.5	0.5	104	-0.5	0.0871388147469536	I	FALSE	0	0	6
1	-0.5	0.5	104	-0.5	0.0871388147469536	I	FALSE	0	0	7
0	0.5	0.5	104	-0.5	0.0871388147469536	I	FALSE	0	0	8
0	0.5	0.5	104	-0.5	0.0871388147469536	O	FALSE	0	0	9
1	-0.5	0.5	104	-0.5	0.0871388147469536	O	FALSE	0	0	10
1	-0.5	0.5	104	-0.5	0.0871388147469536	O	FALSE	0	0	11
0	0.5	0.5	104	-0.5	0.0871388147469536	O	FALSE	0	0	12
1	0.5	0.5	105	0.5	-0.014651659116744296	C	FALSE	1	0	9
0	0.5	0.5	105	0.5	-0.014651659116744296	C	FALSE	1	0	10
0	-0.5	0.5	105	0.5	-0.014651659116744296	C	FALSE	1	0	11
1	-0.5	0.5	105	0.5	-0.014651659116744296	C	FALSE	1	0	12
0	0.5	0.5	105	0.5	-0.014651659116744296	I	FALSE	1	0	5
0	0.5	0.5	105	0.5	-0.014651659116744296	I	FALSE	1	0	6
1	-0.5	0.5	105	0.5	-0.014651659116744296	I	FALSE	1	0	7
0	-0.5	0.5	105	0.5	-0.014651659116744296	I	FALSE	1	0	8
0	0.5	0.5	105	0.5	-0.014651659116744296	O	TRUE	1	0	1
1	0.5	0.5	105	0.5	-0.014651659116744296	O	TRUE	1	0	2
1	-0.5	0.5	105	0.5	-0.014651659116744296	O	TRUE	1	0	3
0	-0.5	0.5	105	0.5	-0.014651659116744296	O	TRUE	1	0	4
0	0.5	0.5	106	0.5	-0.07942741521182538	C	TRUE	0	0	1
0	0.5	0.5	106	0.5	-0.07942741521182538	C	TRUE	0	0	2
1	-0.5	0.5	106	0.5	-0.07942741521182538	C	TRUE	0	0	3
0	-0.5	0.5	106	0.5	-0.07942741521182538	C	TRUE	0	0	4
0	0.5	0.5	106	0.5	-0.07942741521182538	I	FALSE	0	0	5
0	0.5	0.5	106	0.5	-0.07942741521182538	I	FALSE	0	0	6
1	-0.5	0.5	106	0.5	-0.07942741521182538	I	FALSE	0	0	7
0	-0.5	0.5	106	0.5	-0.07942741521182538	I	FALSE	0	0	8
0	0.5	0.5	106	0.5	-0.07942741521182538	O	FALSE	0	0	9
1	0.5	0.5	106	0.5	-0.07942741521182538	O	FALSE	0	0	10
1	-0.5	0.5	106	0.5	-0.07942741521182538	O	FALSE	0	0	11
1	-0.5	0.5	106	0.5	-0.07942741521182538	O	FALSE	0	0	12
1	-0.5	0.5	107	-0.5	-0.09793477409613544	C	FALSE	0	0	5
0	0.5	0.5	107	-0.5	-0.09793477409613544	C	FALSE	0	0	6
1	0.5	0.5	107	-0.5	-0.09793477409613544	C	FALSE	0	0	7
0	-0.5	0.5	107	-0.5	-0.09793477409613544	C	FALSE	0	0	8
0	-0.5	0.5	107	-0.5	-0.09793477409613544	I	TRUE	0	0	1
1	0.5	0.5	107	-0.5	-0.09793477409613544	I	TRUE	0	0	2
0	0.5	0.5	107	-0.5	-0.09793477409613544	I	TRUE	0	0	3
1	-0.5	0.5	107	-0.5	-0.09793477409613544	I	TRUE	0	0	4
1	-0.5	0.5	107	-0.5	-0.09793477409613544	O	FALSE	0	0	9
0	0.5	0.5	107	-0.5	-0.09793477409613544	O	FALSE	0	0	10
0	0.5	0.5	107	-0.5	-0.09793477409613544	O	FALSE	0	0	11
1	-0.5	0.5	107	-0.5	-0.09793477409613544	O	FALSE	0	0	12
0	0.5	0.5	108	0.5	-0.4218135545715384	C	FALSE	0	0	5
0	-0.5	0.5	108	0.5	-0.4218135545715384	C	FALSE	0	0	6
0	0.5	0.5	108	0.5	-0.4218135545715384	C	FALSE	0	0	7
0	-0.5	0.5	108	0.5	-0.4218135545715384	C	FALSE	0	0	8
0	0.5	0.5	108	0.5	-0.4218135545715384	I	TRUE	0	0	1
0	-0.5	0.5	108	0.5	-0.4218135545715384	I	TRUE	0	0	2
0	0.5	0.5	108	0.5	-0.4218135545715384	I	TRUE	0	0	3
0	-0.5	0.5	108	0.5	-0.4218135545715384	I	TRUE	0	0	4
0	0.5	0.5	108	0.5	-0.4218135545715384	O	FALSE	0	0	9
0	-0.5	0.5	108	0.5	-0.4218135545715384	O	FALSE	0	0	10
0	0.5	0.5	108	0.5	-0.4218135545715384	O	FALSE	0	0	11
0	-0.5	0.5	108	0.5	-0.4218135545715384	O	FALSE	0	0	12
0	0.5	0.5	109	-0.5	-0.30151572182353126	C	TRUE	1	0	1
1	-0.5	0.5	109	-0.5	-0.30151572182353126	C	TRUE	1	0	2
0	0.5	0.5	109	-0.5	-0.30151572182353126	C	TRUE	1	0	3
1	-0.5	0.5	109	-0.5	-0.30151572182353126	C	TRUE	1	0	4
0	0.5	0.5	109	-0.5	-0.30151572182353126	I	FALSE	1	0	5
0	-0.5	0.5	109	-0.5	-0.30151572182353126	I	FALSE	1	0	6
0	0.5	0.5	109	-0.5	-0.30151572182353126	I	FALSE	1	0	7
0	-0.5	0.5	109	-0.5	-0.30151572182353126	I	FALSE	1	0	8
0	0.5	0.5	109	-0.5	-0.30151572182353126	O	FALSE	1	0	9
1	-0.5	0.5	109	-0.5	-0.30151572182353126	O	FALSE	1	0	10
0	0.5	0.5	109	-0.5	-0.30151572182353126	O	FALSE	1	0	11
1	-0.5	0.5	109	-0.5	-0.30151572182353126	O	FALSE	1	0	12
1	-0.5	0.5	110	0.5	0.45728599243313006	C	TRUE	0	0	1
0	0.5	0.5	110	0.5	0.45728599243313006	C	TRUE	0	0	2
1	0.5	0.5	110	0.5	0.45728599243313006	C	TRUE	0	0	3
0	-0.5	0.5	110	0.5	0.45728599243313006	C	TRUE	0	0	4
0	-0.5	0.5	110	0.5	0.45728599243313006	I	FALSE	0	0	9
0	0.5	0.5	110	0.5	0.45728599243313006	I	FALSE	0	0	10
0	0.5	0.5	110	0.5	0.45728599243313006	I	FALSE	0	0	11
1	-0.5	0.5	110	0.5	0.45728599243313006	I	FALSE	0	0	12
0	-0.5	0.5	110	0.5	0.45728599243313006	O	FALSE	0	0	5
0	0.5	0.5	110	0.5	0.45728599243313006	O	FALSE	0	0	6
0	0.5	0.5	110	0.5	0.45728599243313006	O	FALSE	0	0	7
0	-0.5	0.5	110	0.5	0.45728599243313006	O	FALSE	0	0	8
1	-0.5	0.5	111	-0.5	1.762054793776901	C	FALSE	0	0	9
1	-0.5	0.5	111	-0.5	1.762054793776901	C	FALSE	0	0	10
0	0.5	0.5	111	-0.5	1.762054793776901	C	FALSE	0	0	11
1	0.5	0.5	111	-0.5	1.762054793776901	C	FALSE	0	0	12
1	-0.5	0.5	111	-0.5	1.762054793776901	I	FALSE	0	0	5
1	-0.5	0.5	111	-0.5	1.762054793776901	I	FALSE	0	0	6
0	0.5	0.5	111	-0.5	1.762054793776901	I	FALSE	0	0	7
0	0.5	0.5	111	-0.5	1.762054793776901	I	FALSE	0	0	8
1	-0.5	0.5	111	-0.5	1.762054793776901	O	TRUE	0	0	1
0	-0.5	0.5	111	-0.5	1.762054793776901	O	TRUE	0	0	2
0	0.5	0.5	111	-0.5	1.762054793776901	O	TRUE	0	0	3
1	0.5	0.5	111	-0.5	1.762054793776901	O	TRUE	0	0	4
0	0.5	0.5	112	0.5	0.32773448024296786	C	TRUE	0	0	1
1	-0.5	0.5	112	0.5	0.32773448024296786	C	TRUE	0	0	2
0	-0.5	0.5	112	0.5	0.32773448024296786	C	TRUE	0	0	3
0	0.5	0.5	112	0.5	0.32773448024296786	C	TRUE	0	0	4
0	0.5	0.5	112	0.5	0.32773448024296786	I	FALSE	0	0	5
1	-0.5	0.5	112	0.5	0.32773448024296786	I	FALSE	0	0	6
1	-0.5	0.5	112	0.5	0.32773448024296786	I	FALSE	0	0	7
0	0.5	0.5	112	0.5	0.32773448024296786	I	FALSE	0	0	8
0	0.5	0.5	112	0.5	0.32773448024296786	O	FALSE	0	0	9
1	-0.5	0.5	112	0.5	0.32773448024296786	O	FALSE	0	0	10
1	-0.5	0.5	112	0.5	0.32773448024296786	O	FALSE	0	0	11
0	0.5	0.5	112	0.5	0.32773448024296786	O	FALSE	0	0	12
0	0.5	0.5	113	-0.5	-0.1812178890755241	C	FALSE	1	0	5
0	-0.5	0.5	113	-0.5	-0.1812178890755241	C	FALSE	1	0	6
0	-0.5	0.5	113	-0.5	-0.1812178890755241	C	FALSE	1	0	7
0	0.5	0.5	113	-0.5	-0.1812178890755241	C	FALSE	1	0	8
0	0.5	0.5	113	-0.5	-0.1812178890755241	I	TRUE	1	0	1
0	-0.5	0.5	113	-0.5	-0.1812178890755241	I	TRUE	1	0	2
0	-0.5	0.5	113	-0.5	-0.1812178890755241	I	TRUE	1	0	3
0	0.5	0.5	113	-0.5	-0.1812178890755241	I	TRUE	1	0	4
0	0.5	0.5	113	-0.5	-0.1812178890755241	O	FALSE	1	0	9
0	-0.5	0.5	113	-0.5	-0.1812178890755241	O	FALSE	1	0	10
0	-0.5	0.5	113	-0.5	-0.1812178890755241	O	FALSE	1	0	11
0	0.5	0.5	113	-0.5	-0.1812178890755241	O	FALSE	1	0	12
0	-0.5	0.5	114	-0.5	0.43877863354882	C	FALSE	0	0	9
0	0.5	0.5	114	-0.5	0.43877863354882	C	FALSE	0	0	10
0	0.5	0.5	114	-0.5	0.43877863354882	C	FALSE	0	0	11
0	-0.5	0.5	114	-0.5	0.43877863354882	C	FALSE	0	0	12
0	-0.5	0.5	114	-0.5	0.43877863354882	I	TRUE	0	0	1
0	0.5	0.5	114	-0.5	0.43877863354882	I	TRUE	0	0	2
0	0.5	0.5	114	-0.5	0.43877863354882	I	TRUE	0	0	3
0	-0.5	0.5	114	-0.5	0.43877863354882	I	TRUE	0	0	4
0	-0.5	0.5	114	-0.5	0.43877863354882	O	FALSE	0	0	5
0	0.5	0.5	114	-0.5	0.43877863354882	O	FALSE	0	0	6
0	0.5	0.5	114	-0.5	0.43877863354882	O	FALSE	0	0	7
0	-0.5	0.5	114	-0.5	0.43877863354882	O	FALSE	0	0	8
1	-0.5	0.5	115	0.5	0.392510236338049	C	FALSE	0	0	9
1	-0.5	0.5	115	0.5	0.392510236338049	C	FALSE	0	0	10
0	0.5	0.5	115	0.5	0.392510236338049	C	FALSE	0	0	11
0	0.5	0.5	115	0.5	0.392510236338049	C	FALSE	0	0	12
0	-0.5	0.5	115	0.5	0.392510236338049	I	TRUE	0	0	1
1	-0.5	0.5	115	0.5	0.392510236338049	I	TRUE	0	0	2
0	0.5	0.5	115	0.5	0.392510236338049	I	TRUE	0	0	3
1	0.5	0.5	115	0.5	0.392510236338049	I	TRUE	0	0	4
0	-0.5	0.5	115	0.5	0.392510236338049	O	FALSE	0	0	5
1	-0.5	0.5	115	0.5	0.392510236338049	O	FALSE	0	0	6
1	0.5	0.5	115	0.5	0.392510236338049	O	FALSE	0	0	7
0	0.5	0.5	115	0.5	0.392510236338049	O	FALSE	0	0	8
0	-0.5	0.5	116	-0.5	1.5214591282808851	C	TRUE	0	0	1
1	0.5	0.5	116	-0.5	1.5214591282808851	C	TRUE	0	0	2
0	0.5	0.5	116	-0.5	1.5214591282808851	C	TRUE	0	0	3
1	-0.5	0.5	116	-0.5	1.5214591282808851	C	TRUE	0	0	4
0	-0.5	0.5	116	-0.5	1.5214591282808851	I	FALSE	0	0	5
0	0.5	0.5	116	-0.5	1.5214591282808851	I	FALSE	0	0	6
1	0.5	0.5	116	-0.5	1.5214591282808851	I	FALSE	0	0	7
0	-0.5	0.5	116	-0.5	1.5214591282808851	I	FALSE	0	0	8
0	-0.5	0.5	116	-0.5	1.5214591282808851	O	FALSE	0	0	9
0	0.5	0.5	116	-0.5	1.5214591282808851	O	FALSE	0	0	10
0	0.5	0.5	116	-0.5	1.5214591282808851	O	FALSE	0	0	11
0	-0.5	0.5	116	-0.5	1.5214591282808851	O	FALSE	0	0	12
1	-0.5	0.5	117	0.5	1.46593705162796	C	FALSE	0	0	9
1	0.5	0.5	117	0.5	1.46593705162796	C	FALSE	0	0	10
0	-0.5	0.5	117	0.5	1.46593705162796	C	FALSE	0	0	11
1	0.5	0.5	117	0.5	1.46593705162796	C	FALSE	0	0	12
1	-0.5	0.5	117	0.5	1.46593705162796	I	FALSE	0	0	5
0	0.5	0.5	117	0.5	1.46593705162796	I	FALSE	0	0	6
1	-0.5	0.5	117	0.5	1.46593705162796	I	FALSE	0	0	7
0	0.5	0.5	117	0.5	1.46593705162796	I	FALSE	0	0	8
0	-0.5	0.5	117	0.5	1.46593705162796	O	TRUE	0	0	1
0	0.5	0.5	117	0.5	1.46593705162796	O	TRUE	0	0	2
0	-0.5	0.5	117	0.5	1.46593705162796	O	TRUE	0	0	3
0	0.5	0.5	117	0.5	1.46593705162796	O	TRUE	0	0	4
1	-0.5	0.5	118	-0.5	0.6331059018340632	C	TRUE	0	0	1
1	-0.5	0.5	118	-0.5	0.6331059018340632	C	TRUE	0	0	2
0	0.5	0.5	118	-0.5	0.6331059018340632	C	TRUE	0	0	3
1	0.5	0.5	118	-0.5	0.6331059018340632	C	TRUE	0	0	4
1	-0.5	0.5	118	-0.5	0.6331059018340632	I	FALSE	0	0	9
1	-0.5	0.5	118	-0.5	0.6331059018340632	I	FALSE	0	0	10
1	0.5	0.5	118	-0.5	0.6331059018340632	I	FALSE	0	0	11
1	0.5	0.5	118	-0.5	0.6331059018340632	I	FALSE	0	0	12
1	-0.5	0.5	118	-0.5	0.6331059018340632	O	FALSE	0	0	5
1	-0.5	0.5	118	-0.5	0.6331059018340632	O	FALSE	0	0	6
1	0.5	0.5	118	-0.5	0.6331059018340632	O	FALSE	0	0	7
1	0.5	0.5	118	-0.5	0.6331059018340632	O	FALSE	0	0	8
0	-0.5	0.5	119	0.5	0.4202712746645116	C	FALSE	0	0	5
1	0.5	0.5	119	0.5	0.4202712746645116	C	FALSE	0	0	6
0	0.5	0.5	119	0.5	0.4202712746645116	C	FALSE	0	0	7
0	-0.5	0.5	119	0.5	0.4202712746645116	C	FALSE	0	0	8
0	-0.5	0.5	119	0.5	0.4202712746645116	I	FALSE	0	0	9
0	0.5	0.5	119	0.5	0.4202712746645116	I	FALSE	0	0	10
1	0.5	0.5	119	0.5	0.4202712746645116	I	FALSE	0	0	11
1	-0.5	0.5	119	0.5	0.4202712746645116	I	FALSE	0	0	12
1	-0.5	0.5	119	0.5	0.4202712746645116	O	TRUE	0	0	1
0	0.5	0.5	119	0.5	0.4202712746645116	O	TRUE	0	0	2
1	0.5	0.5	119	0.5	0.4202712746645116	O	TRUE	0	0	3
0	-0.5	0.5	119	0.5	0.4202712746645116	O	TRUE	0	0	4
1	-0.5	0.5	120	-0.5	0.4295249541066658	C	FALSE	0	0	5
1	0.5	0.5	120	-0.5	0.4295249541066658	C	FALSE	0	0	6
0	-0.5	0.5	120	-0.5	0.4295249541066658	C	FALSE	0	0	7
1	0.5	0.5	120	-0.5	0.4295249541066658	C	FALSE	0	0	8
1	-0.5	0.5	120	-0.5	0.4295249541066658	I	FALSE	0	0	9
1	0.5	0.5	120	-0.5	0.4295249541066658	I	FALSE	0	0	10
1	-0.5	0.5	120	-0.5	0.4295249541066658	I	FALSE	0	0	11
1	0.5	0.5	120	-0.5	0.4295249541066658	I	FALSE	0	0	12
1	-0.5	0.5	120	-0.5	0.4295249541066658	O	TRUE	0	0	1
0	0.5	0.5	120	-0.5	0.4295249541066658	O	TRUE	0	0	2
1	-0.5	0.5	120	-0.5	0.4295249541066658	O	TRUE	0	0	3
0	0.5	0.5	120	-0.5	0.4295249541066658	O	TRUE	0	0	4
0	0.5	0.5	121	0.5	1.2993708216691808	C	FALSE	0	0	5
1	-0.5	0.5	121	0.5	1.2993708216691808	C	FALSE	0	0	6
0	0.5	0.5	121	0.5	1.2993708216691808	C	FALSE	0	0	7
0	-0.5	0.5	121	0.5	1.2993708216691808	C	FALSE	0	0	8
0	0.5	0.5	121	0.5	1.2993708216691808	I	FALSE	0	0	9
0	-0.5	0.5	121	0.5	1.2993708216691808	I	FALSE	0	0	10
0	0.5	0.5	121	0.5	1.2993708216691808	I	FALSE	0	0	11
0	-0.5	0.5	121	0.5	1.2993708216691808	I	FALSE	0	0	12
0	0.5	0.5	121	0.5	1.2993708216691808	O	TRUE	0	0	1
0	-0.5	0.5	121	0.5	1.2993708216691808	O	TRUE	0	0	2
1	0.5	0.5	121	0.5	1.2993708216691808	O	TRUE	0	0	3
0	-0.5	0.5	121	0.5	1.2993708216691808	O	TRUE	0	0	4
1	-0.5	0.5	122	-0.5	0.8644478878879234	C	FALSE	1	0	5
1	0.5	0.5	122	-0.5	0.8644478878879234	C	FALSE	1	0	6
0	-0.5	0.5	122	-0.5	0.8644478878879234	C	FALSE	1	0	7
0	0.5	0.5	122	-0.5	0.8644478878879234	C	FALSE	1	0	8
1	-0.5	0.5	122	-0.5	0.8644478878879234	I	TRUE	1	0	1
0	0.5	0.5	122	-0.5	0.8644478878879234	I	TRUE	1	0	2
0	-0.5	0.5	122	-0.5	0.8644478878879234	I	TRUE	1	0	3
1	0.5	0.5	122	-0.5	0.8644478878879234	I	TRUE	1	0	4
1	-0.5	0.5	122	-0.5	0.8644478878879234	O	FALSE	1	0	9
0	0.5	0.5	122	-0.5	0.8644478878879234	O	FALSE	1	0	10
0	-0.5	0.5	122	-0.5	0.8644478878879234	O	FALSE	1	0	11
1	0.5	0.5	122	-0.5	0.8644478878879234	O	FALSE	1	0	12
1	0.5	0.5	123	0.5	0.43877863354882	C	FALSE	1	0	9
0	-0.5	0.5	123	0.5	0.43877863354882	C	FALSE	1	0	10
1	0.5	0.5	123	0.5	0.43877863354882	C	FALSE	1	0	11
0	-0.5	0.5	123	0.5	0.43877863354882	C	FALSE	1	0	12
1	0.5	0.5	123	0.5	0.43877863354882	I	FALSE	1	0	5
0	-0.5	0.5	123	0.5	0.43877863354882	I	FALSE	1	0	6
1	0.5	0.5	123	0.5	0.43877863354882	I	FALSE	1	0	7
1	-0.5	0.5	123	0.5	0.43877863354882	I	FALSE	1	0	8
1	0.5	0.5	123	0.5	0.43877863354882	O	TRUE	1	0	1
1	-0.5	0.5	123	0.5	0.43877863354882	O	TRUE	1	0	2
1	0.5	0.5	123	0.5	0.43877863354882	O	TRUE	1	0	3
0	-0.5	0.5	123	0.5	0.43877863354882	O	TRUE	1	0	4
1	-0.5	0.5	124	-0.5	1.3734002572064161	C	TRUE	0	0	1
1	-0.5	0.5	124	-0.5	1.3734002572064161	C	TRUE	0	0	2
1	0.5	0.5	124	-0.5	1.3734002572064161	C	TRUE	0	0	3
1	0.5	0.5	124	-0.5	1.3734002572064161	C	TRUE	0	0	4
0	-0.5	0.5	124	-0.5	1.3734002572064161	I	FALSE	0	0	5
1	-0.5	0.5	124	-0.5	1.3734002572064161	I	FALSE	0	0	6
0	0.5	0.5	124	-0.5	1.3734002572064161	I	FALSE	0	0	7
1	0.5	0.5	124	-0.5	1.3734002572064161	I	FALSE	0	0	8
1	-0.5	0.5	124	-0.5	1.3734002572064161	O	FALSE	0	0	9
1	-0.5	0.5	124	-0.5	1.3734002572064161	O	FALSE	0	0	10
0	0.5	0.5	124	-0.5	1.3734002572064161	O	FALSE	0	0	11
0	0.5	0.5	124	-0.5	1.3734002572064161	O	FALSE	0	0	12
1	0.5	0.5	125	0.5	1.308624501111335	C	FALSE	0	0	9
0	-0.5	0.5	125	0.5	1.308624501111335	C	FALSE	0	0	10
1	-0.5	0.5	125	0.5	1.308624501111335	C	FALSE	0	0	11
1	0.5	0.5	125	0.5	1.308624501111335	C	FALSE	0	0	12
0	0.5	0.5	125	0.5	1.308624501111335	I	TRUE	0	0	1
1	-0.5	0.5	125	0.5	1.308624501111335	I	TRUE	0	0	2
1	-0.5	0.5	125	0.5	1.308624501111335	I	TRUE	0	0	3
0	0.5	0.5	125	0.5	1.308624501111335	I	TRUE	0	0	4
0	0.5	0.5	125	0.5	1.308624501111335	O	FALSE	0	0	5
1	-0.5	0.5	125	0.5	1.308624501111335	O	FALSE	0	0	6
0	-0.5	0.5	125	0.5	1.308624501111335	O	FALSE	0	0	7
1	0.5	0.5	125	0.5	1.308624501111335	O	FALSE	0	0	8
0	0.5	0.5	126	-0.5	1.410414974975033	C	FALSE	0	0	5
0	0.5	0.5	126	-0.5	1.410414974975033	C	FALSE	0	0	6
0	-0.5	0.5	126	-0.5	1.410414974975033	C	FALSE	0	0	7
0	-0.5	0.5	126	-0.5	1.410414974975033	C	FALSE	0	0	8
0	0.5	0.5	126	-0.5	1.410414974975033	I	TRUE	0	0	1
0	0.5	0.5	126	-0.5	1.410414974975033	I	TRUE	0	0	2
0	-0.5	0.5	126	-0.5	1.410414974975033	I	TRUE	0	0	3
0	-0.5	0.5	126	-0.5	1.410414974975033	I	TRUE	0	0	4
0	0.5	0.5	126	-0.5	1.410414974975033	O	FALSE	0	0	9
0	0.5	0.5	126	-0.5	1.410414974975033	O	FALSE	0	0	10
0	-0.5	0.5	126	-0.5	1.410414974975033	O	FALSE	0	0	11
0	-0.5	0.5	126	-0.5	1.410414974975033	O	FALSE	0	0	12
0	-0.5	0.5	127	0.5	1.6880253582396658	C	FALSE	0	0	5
0	0.5	0.5	127	0.5	1.6880253582396658	C	FALSE	0	0	6
0	-0.5	0.5	127	0.5	1.6880253582396658	C	FALSE	0	0	7
1	0.5	0.5	127	0.5	1.6880253582396658	C	FALSE	0	0	8
0	-0.5	0.5	127	0.5	1.6880253582396658	I	TRUE	0	0	1
1	0.5	0.5	127	0.5	1.6880253582396658	I	TRUE	0	0	2
0	-0.5	0.5	127	0.5	1.6880253582396658	I	TRUE	0	0	3
0	0.5	0.5	127	0.5	1.6880253582396658	I	TRUE	0	0	4
1	-0.5	0.5	127	0.5	1.6880253582396658	O	FALSE	0	0	9
0	0.5	0.5	127	0.5	1.6880253582396658	O	FALSE	0	0	10
0	-0.5	0.5	127	0.5	1.6880253582396658	O	FALSE	0	0	11
1	0.5	0.5	127	0.5	1.6880253582396658	O	FALSE	0	0	12
0	0.5	0.5	128	-0.5	1.9471283826199883	C	FALSE	0	0	9
1	-0.5	0.5	128	-0.5	1.9471283826199883	C	FALSE	0	0	10
1	0.5	0.5	128	-0.5	1.9471283826199883	C	FALSE	0	0	11
0	-0.5	0.5	128	-0.5	1.9471283826199883	C	FALSE	0	0	12
1	0.5	0.5	128	-0.5	1.9471283826199883	I	TRUE	0	0	1
0	-0.5	0.5	128	-0.5	1.9471283826199883	I	TRUE	0	0	2
1	0.5	0.5	128	-0.5	1.9471283826199883	I	TRUE	0	0	3
0	-0.5	0.5	128	-0.5	1.9471283826199883	I	TRUE	0	0	4
0	0.5	0.5	128	-0.5	1.9471283826199883	O	FALSE	0	0	5
1	-0.5	0.5	128	-0.5	1.9471283826199883	O	FALSE	0	0	6
0	0.5	0.5	128	-0.5	1.9471283826199883	O	FALSE	0	0	7
1	-0.5	0.5	128	-0.5	1.9471283826199883	O	FALSE	0	0	8
0	0.5	0.5	129	-0.5	1.4566833721858057	C	TRUE	0	0	1
1	0.5	0.5	129	-0.5	1.4566833721858057	C	TRUE	0	0	2
0	-0.5	0.5	129	-0.5	1.4566833721858057	C	TRUE	0	0	3
0	-0.5	0.5	129	-0.5	1.4566833721858057	C	TRUE	0	0	4
0	0.5	0.5	129	-0.5	1.4566833721858057	I	FALSE	0	0	5
0	0.5	0.5	129	-0.5	1.4566833721858057	I	FALSE	0	0	6
1	-0.5	0.5	129	-0.5	1.4566833721858057	I	FALSE	0	0	7
0	-0.5	0.5	129	-0.5	1.4566833721858057	I	FALSE	0	0	8
1	0.5	0.5	129	-0.5	1.4566833721858057	O	FALSE	0	0	9
0	0.5	0.5	129	-0.5	1.4566833721858057	O	FALSE	0	0	10
1	-0.5	0.5	129	-0.5	1.4566833721858057	O	FALSE	0	0	11
0	-0.5	0.5	129	-0.5	1.4566833721858057	O	FALSE	0	0	12
0	-0.5	0.5	130	-0.5	0.6701206196026801	C	FALSE	1	0	9
1	-0.5	0.5	130	-0.5	0.6701206196026801	C	FALSE	1	0	10
0	0.5	0.5	130	-0.5	0.6701206196026801	C	FALSE	1	0	11
1	0.5	0.5	130	-0.5	0.6701206196026801	C	FALSE	1	0	12
1	-0.5	0.5	130	-0.5	0.6701206196026801	I	TRUE	1	0	1
1	-0.5	0.5	130	-0.5	0.6701206196026801	I	TRUE	1	0	2
0	0.5	0.5	130	-0.5	0.6701206196026801	I	TRUE	1	0	3
0	0.5	0.5	130	-0.5	0.6701206196026801	I	TRUE	1	0	4
0	-0.5	0.5	130	-0.5	0.6701206196026801	O	FALSE	1	0	5
1	-0.5	0.5	130	-0.5	0.6701206196026801	O	FALSE	1	0	6
0	0.5	0.5	130	-0.5	0.6701206196026801	O	FALSE	1	0	7
0	0.5	0.5	130	-0.5	0.6701206196026801	O	FALSE	1	0	8
1	-0.5	0.5	131	-0.5	-1.3564351782291337	C	TRUE	0	0	1
0	0.5	0.5	131	-0.5	-1.3564351782291337	C	TRUE	0	0	2
1	-0.5	0.5	131	-0.5	-1.3564351782291337	C	TRUE	0	0	3
0	0.5	0.5	131	-0.5	-1.3564351782291337	C	TRUE	0	0	4
0	-0.5	0.5	131	-0.5	-1.3564351782291337	I	FALSE	0	0	9
0	0.5	0.5	131	-0.5	-1.3564351782291337	I	FALSE	0	0	10
0	-0.5	0.5	131	-0.5	-1.3564351782291337	I	FALSE	0	0	11
0	0.5	0.5	131	-0.5	-1.3564351782291337	I	FALSE	0	0	12
1	-0.5	0.5	131	-0.5	-1.3564351782291337	O	FALSE	0	0	5
0	0.5	0.5	131	-0.5	-1.3564351782291337	O	FALSE	0	0	6
1	-0.5	0.5	131	-0.5	-1.3564351782291337	O	FALSE	0	0	7
0	0.5	0.5	131	-0.5	-1.3564351782291337	O	FALSE	0	0	8
0	-0.5	0.5	132	0.5	-1.430464613766369	C	FALSE	0	0	5
0	-0.5	0.5	132	0.5	-1.430464613766369	C	FALSE	0	0	6
0	0.5	0.5	132	0.5	-1.430464613766369	C	FALSE	0	0	7
0	0.5	0.5	132	0.5	-1.430464613766369	C	FALSE	0	0	8
0	-0.5	0.5	132	0.5	-1.430464613766369	I	FALSE	0	0	9
0	-0.5	0.5	132	0.5	-1.430464613766369	I	FALSE	0	0	10
0	0.5	0.5	132	0.5	-1.430464613766369	I	FALSE	0	0	11
0	0.5	0.5	132	0.5	-1.430464613766369	I	FALSE	0	0	12
0	-0.5	0.5	132	0.5	-1.430464613766369	O	TRUE	0	0	1
0	-0.5	0.5	132	0.5	-1.430464613766369	O	TRUE	0	0	2
0	0.5	0.5	132	0.5	-1.430464613766369	O	TRUE	0	0	3
0	0.5	0.5	132	0.5	-1.430464613766369	O	TRUE	0	0	4
0	-0.5	0.5	133	-0.5	-1.041810077195884	C	FALSE	0	0	9
0	0.5	0.5	133	-0.5	-1.041810077195884	C	FALSE	0	0	10
0	-0.5	0.5	133	-0.5	-1.041810077195884	C	FALSE	0	0	11
0	0.5	0.5	133	-0.5	-1.041810077195884	C	FALSE	0	0	12
0	-0.5	0.5	133	-0.5	-1.041810077195884	I	FALSE	0	0	5
0	0.5	0.5	133	-0.5	-1.041810077195884	I	FALSE	0	0	6
0	-0.5	0.5	133	-0.5	-1.041810077195884	I	FALSE	0	0	7
0	0.5	0.5	133	-0.5	-1.041810077195884	I	FALSE	0	0	8
0	-0.5	0.5	133	-0.5	-1.041810077195884	O	TRUE	0	0	1
1	0.5	0.5	133	-0.5	-1.041810077195884	O	TRUE	0	0	2
0	-0.5	0.5	133	-0.5	-1.041810077195884	O	TRUE	0	0	3
0	0.5	0.5	133	-0.5	-1.041810077195884	O	TRUE	0	0	4
0	-0.5	0.5	134	0.5	-1.310166781018361	C	TRUE	1	0	1
0	0.5	0.5	134	0.5	-1.310166781018361	C	TRUE	1	0	2
0	-0.5	0.5	134	0.5	-1.310166781018361	C	TRUE	1	0	3
0	0.5	0.5	134	0.5	-1.310166781018361	C	TRUE	1	0	4
0	-0.5	0.5	134	0.5	-1.310166781018361	I	FALSE	1	0	5
0	0.5	0.5	134	0.5	-1.310166781018361	I	FALSE	1	0	6
0	-0.5	0.5	134	0.5	-1.310166781018361	I	FALSE	1	0	7
0	0.5	0.5	134	0.5	-1.310166781018361	I	FALSE	1	0	8
0	-0.5	0.5	134	0.5	-1.310166781018361	O	FALSE	1	0	9
0	0.5	0.5	134	0.5	-1.310166781018361	O	FALSE	1	0	10
0	-0.5	0.5	134	0.5	-1.310166781018361	O	FALSE	1	0	11
0	0.5	0.5	134	0.5	-1.310166781018361	O	FALSE	1	0	12
1	0.5	0.5	135	-0.5	-0.8752438472371044	C	FALSE	0	0	5
0	-0.5	0.5	135	-0.5	-0.8752438472371044	C	FALSE	0	0	6
1	0.5	0.5	135	-0.5	-0.8752438472371044	C	FALSE	0	0	7
0	-0.5	0.5	135	-0.5	-0.8752438472371044	C	FALSE	0	0	8
0	0.5	0.5	135	-0.5	-0.8752438472371044	I	FALSE	0	0	9
1	-0.5	0.5	135	-0.5	-0.8752438472371044	I	FALSE	0	0	10
0	0.5	0.5	135	-0.5	-0.8752438472371044	I	FALSE	0	0	11
1	-0.5	0.5	135	-0.5	-0.8752438472371044	I	FALSE	0	0	12
0	0.5	0.5	135	-0.5	-0.8752438472371044	O	TRUE	0	0	1
0	-0.5	0.5	135	-0.5	-0.8752438472371044	O	TRUE	0	0	2
0	0.5	0.5	135	-0.5	-0.8752438472371044	O	TRUE	0	0	3
1	-0.5	0.5	135	-0.5	-0.8752438472371044	O	TRUE	0	0	4
0	0.5	0.5	136	0.5	1.243848745016254	C	FALSE	0	0	5
1	0.5	0.5	136	0.5	1.243848745016254	C	FALSE	0	0	6
0	-0.5	0.5	136	0.5	1.243848745016254	C	FALSE	0	0	7
0	-0.5	0.5	136	0.5	1.243848745016254	C	FALSE	0	0	8
1	0.5	0.5	136	0.5	1.243848745016254	I	TRUE	0	0	1
0	0.5	0.5	136	0.5	1.243848745016254	I	TRUE	0	0	2
1	-0.5	0.5	136	0.5	1.243848745016254	I	TRUE	0	0	3
1	-0.5	0.5	136	0.5	1.243848745016254	I	TRUE	0	0	4
0	0.5	0.5	136	0.5	1.243848745016254	O	FALSE	0	0	9
0	0.5	0.5	136	0.5	1.243848745016254	O	FALSE	0	0	10
0	-0.5	0.5	136	0.5	1.243848745016254	O	FALSE	0	0	11
1	-0.5	0.5	136	0.5	1.243848745016254	O	FALSE	0	0	12
1	0.5	0.5	137	0.5	1.0865361944996292	C	TRUE	0	0	1
0	-0.5	0.5	137	0.5	1.0865361944996292	C	TRUE	0	0	2
1	0.5	0.5	137	0.5	1.0865361944996292	C	TRUE	0	0	3
1	-0.5	0.5	137	0.5	1.0865361944996292	C	TRUE	0	0	4
0	0.5	0.5	137	0.5	1.0865361944996292	I	FALSE	0	0	9
1	-0.5	0.5	137	0.5	1.0865361944996292	I	FALSE	0	0	10
0	0.5	0.5	137	0.5	1.0865361944996292	I	FALSE	0	0	11
1	-0.5	0.5	137	0.5	1.0865361944996292	I	FALSE	0	0	12
0	0.5	0.5	137	0.5	1.0865361944996292	O	FALSE	0	0	5
1	-0.5	0.5	137	0.5	1.0865361944996292	O	FALSE	0	0	6
0	0.5	0.5	137	0.5	1.0865361944996292	O	FALSE	0	0	7
1	-0.5	0.5	137	0.5	1.0865361944996292	O	FALSE	0	0	8
1	0.5	0.5	138	-0.5	1.142058271152556	C	TRUE	1	0	1
0	0.5	0.5	138	-0.5	1.142058271152556	C	TRUE	1	0	2
1	-0.5	0.5	138	-0.5	1.142058271152556	C	TRUE	1	0	3
0	-0.5	0.5	138	-0.5	1.142058271152556	C	TRUE	1	0	4
0	0.5	0.5	138	-0.5	1.142058271152556	I	FALSE	1	0	9
1	0.5	0.5	138	-0.5	1.142058271152556	I	FALSE	1	0	10
1	-0.5	0.5	138	-0.5	1.142058271152556	I	FALSE	1	0	11
0	-0.5	0.5	138	-0.5	1.142058271152556	I	FALSE	1	0	12
1	0.5	0.5	138	-0.5	1.142058271152556	O	FALSE	1	0	5
0	0.5	0.5	138	-0.5	1.142058271152556	O	FALSE	1	0	6
1	-0.5	0.5	138	-0.5	1.142058271152556	O	FALSE	1	0	7
1	-0.5	0.5	138	-0.5	1.142058271152556	O	FALSE	1	0	8
0	0.5	0.5	139	0.5	1.4474296927436514	C	TRUE	0	0	1
0	-0.5	0.5	139	0.5	1.4474296927436514	C	TRUE	0	0	2
0	-0.5	0.5	139	0.5	1.4474296927436514	C	TRUE	0	0	3
0	0.5	0.5	139	0.5	1.4474296927436514	C	TRUE	0	0	4
0	0.5	0.5	139	0.5	1.4474296927436514	I	FALSE	0	0	9
1	-0.5	0.5	139	0.5	1.4474296927436514	I	FALSE	0	0	10
0	-0.5	0.5	139	0.5	1.4474296927436514	I	FALSE	0	0	11
0	0.5	0.5	139	0.5	1.4474296927436514	I	FALSE	0	0	12
0	0.5	0.5	139	0.5	1.4474296927436514	O	FALSE	0	0	5
1	-0.5	0.5	139	0.5	1.4474296927436514	O	FALSE	0	0	6
0	-0.5	0.5	139	0.5	1.4474296927436514	O	FALSE	0	0	7
1	0.5	0.5	139	0.5	1.4474296927436514	O	FALSE	0	0	8
0	-0.5	0.5	140	0.5	1.8823526265249073	C	TRUE	1	0	1
0	0.5	0.5	140	0.5	1.8823526265249073	C	TRUE	1	0	2
0	-0.5	0.5	140	0.5	1.8823526265249073	C	TRUE	1	0	3
1	0.5	0.5	140	0.5	1.8823526265249073	C	TRUE	1	0	4
0	-0.5	0.5	140	0.5	1.8823526265249073	I	FALSE	1	0	9
0	0.5	0.5	140	0.5	1.8823526265249073	I	FALSE	1	0	10
0	-0.5	0.5	140	0.5	1.8823526265249073	I	FALSE	1	0	11
0	0.5	0.5	140	0.5	1.8823526265249073	I	FALSE	1	0	12
1	-0.5	0.5	140	0.5	1.8823526265249073	O	FALSE	1	0	5
0	0.5	0.5	140	0.5	1.8823526265249073	O	FALSE	1	0	6
0	-0.5	0.5	140	0.5	1.8823526265249073	O	FALSE	1	0	7
0	0.5	0.5	140	0.5	1.8823526265249073	O	FALSE	1	0	8
0	0.5	0.5	141	-0.5	-1.1436005510595821	C	FALSE	0	0	9
1	-0.5	0.5	141	-0.5	-1.1436005510595821	C	FALSE	0	0	10
1	-0.5	0.5	141	-0.5	-1.1436005510595821	C	FALSE	0	0	11
1	0.5	0.5	141	-0.5	-1.1436005510595821	C	FALSE	0	0	12
1	0.5	0.5	141	-0.5	-1.1436005510595821	I	FALSE	0	0	5
1	-0.5	0.5	141	-0.5	-1.1436005510595821	I	FALSE	0	0	6
1	-0.5	0.5	141	-0.5	-1.1436005510595821	I	FALSE	0	0	7
0	0.5	0.5	141	-0.5	-1.1436005510595821	I	FALSE	0	0	8
1	0.5	0.5	141	-0.5	-1.1436005510595821	O	TRUE	0	0	1
1	-0.5	0.5	141	-0.5	-1.1436005510595821	O	TRUE	0	0	2
1	-0.5	0.5	141	-0.5	-1.1436005510595821	O	TRUE	0	0	3
0	0.5	0.5	141	-0.5	-1.1436005510595821	O	TRUE	0	0	4
0	0.5	0.5	142	-0.5	-1.4952403698614494	C	TRUE	1	0	1
0	-0.5	0.5	142	-0.5	-1.4952403698614494	C	TRUE	1	0	2
0	0.5	0.5	142	-0.5	-1.4952403698614494	C	TRUE	1	0	3
0	-0.5	0.5	142	-0.5	-1.4952403698614494	C	TRUE	1	0	4
0	0.5	0.5	142	-0.5	-1.4952403698614494	I	FALSE	1	0	9
0	-0.5	0.5	142	-0.5	-1.4952403698614494	I	FALSE	1	0	10
0	0.5	0.5	142	-0.5	-1.4952403698614494	I	FALSE	1	0	11
0	-0.5	0.5	142	-0.5	-1.4952403698614494	I	FALSE	1	0	12
0	0.5	0.5	142	-0.5	-1.4952403698614494	O	FALSE	1	0	5
0	-0.5	0.5	142	-0.5	-1.4952403698614494	O	FALSE	1	0	6
1	0.5	0.5	142	-0.5	-1.4952403698614494	O	FALSE	1	0	7
0	-0.5	0.5	142	-0.5	-1.4952403698614494	O	FALSE	1	0	8
1	-0.5	0.5	143	-0.5	0.8366868495614607	C	FALSE	0	0	5
1	0.5	0.5	143	-0.5	0.8366868495614607	C	FALSE	0	0	6
0	0.5	0.5	143	-0.5	0.8366868495614607	C	FALSE	0	0	7
1	-0.5	0.5	143	-0.5	0.8366868495614607	C	FALSE	0	0	8
1	-0.5	0.5	143	-0.5	0.8366868495614607	I	FALSE	0	0	9
1	0.5	0.5	143	-0.5	0.8366868495614607	I	FALSE	0	0	10
0	0.5	0.5	143	-0.5	0.8366868495614607	I	FALSE	0	0	11
1	-0.5	0.5	143	-0.5	0.8366868495614607	I	FALSE	0	0	12
1	-0.5	0.5	143	-0.5	0.8366868495614607	O	TRUE	0	0	1
1	0.5	0.5	143	-0.5	0.8366868495614607	O	TRUE	0	0	2
0	0.5	0.5	143	-0.5	0.8366868495614607	O	TRUE	0	0	3
1	-0.5	0.5	143	-0.5	0.8366868495614607	O	TRUE	0	0	4
1	0.5	0.5	144	-0.5	1.1605656300368645	C	FALSE	1	0	9
0	0.5	0.5	144	-0.5	1.1605656300368645	C	FALSE	1	0	10
1	-0.5	0.5	144	-0.5	1.1605656300368645	C	FALSE	1	0	11
0	-0.5	0.5	144	-0.5	1.1605656300368645	C	FALSE	1	0	12
1	0.5	0.5	144	-0.5	1.1605656300368645	I	FALSE	1	0	5
1	0.5	0.5	144	-0.5	1.1605656300368645	I	FALSE	1	0	6
1	-0.5	0.5	144	-0.5	1.1605656300368645	I	FALSE	1	0	7
1	-0.5	0.5	144	-0.5	1.1605656300368645	I	FALSE	1	0	8
0	0.5	0.5	144	-0.5	1.1605656300368645	O	TRUE	1	0	1
1	0.5	0.5	144	-0.5	1.1605656300368645	O	TRUE	1	0	2
0	-0.5	0.5	144	-0.5	1.1605656300368645	O	TRUE	1	0	3
0	-0.5	0.5	144	-0.5	1.1605656300368645	O	TRUE	1	0	4
